# Supplementary material for: Investigating the Relationship Between Long Non-Coding RNAs and miR-200 Family Expression in Clear Cell Renal Cell Carcinoma
Source: Cancers (Basel). 2025 Sep 25;17(19):3123. doi: 10.3390/cancers17193123 (PMC12524306; doi:10.3390/cancers17193123)
Supplement: Supplementary file 1 [file cancers-17-03123-s001.zip]

Archive with 1 entries (1 files):
- cancers-3826084-supplementary.xlsx
