# Supplementary material for: Investigating the Relationship Between Long Non-Coding RNAs and miR-200 Family Expression in Clear Cell Renal Cell Carcinoma
Source: Cancers (Basel). 2025 Sep 25;17(19):3123. doi: 10.3390/cancers17193123 (PMC12524306; doi:10.3390/cancers17193123)
Supplement: Supplementary file 1 [file cancers-17-03123-s001.zip › cancers-3826084-supplementary.xlsx]

## Sheet: Table S1
Table S1: The scheme of sampling distribution among patients.
	Patient (P)	Carcinoma (Ca)	Sarcomatoid (Sa)	Non-neoplastic renal cortical tissue (N)	Vein tumour thromb (VTT)	Tumor periphery (TP)
sRCC	Patient1	P1_sRCC-Ca	P1_sRCC-Sa
	Patient2		P2_sRCC-Sa
	Patient3		P3_sRCC-Sa
	Patient4	P4_sRCC-Ca	P4_sRCC-Sa
	Patient5	P5_sRCC-Ca
	Patient6	P6_sRCC-Ca
	Patient7	P7_sRCC-Ca	P7_sRCC-Sa
	Patient8	P8_sRCC-Ca	P8_sRCC-Sa
ccRCC grade II (early ccRCC)	Patient9	P9_Ca_gII
	Patient10	P10_Ca_gII
	Patient11	P11_Ca_gII		P11_N
	Patient12	P12_Ca_gII
	Patient13	P13_Ca_gII
	Patient14	P14_Ca_gII		P14_N
	Patient15			P15_N
ccRCC with renal invasion (advanced ccRCC)	Patient16	P16_TC		P16_N	P16_VTT
	Patient17	P17_TC		P17_N		P17_TP
	Patient18	P18_TC			P18_VTT
	Patient19					P19_TP
	Patient20				P20_VTT
	Patient21				P21_VTT	P21_TP
	Patient22	P22_TC			P22_VTT
	Patient23	P23_TC			P23_VTT	P23_TP
	Patient24	P24_TC		P24_N		P24_TP
	Patient25					P25_TP
Grey colour	not included

## Sheet: Table S2
Table S2: The list of all identified lncRNAs with target miRNA of miR-200 family using PubMed.
lncRNA	miR-141	miR-200a	miR-200b	miR-200c	miR-429		+	Indicates miRNAs that is regulated by identified lncRNA.
1604			+
ABCA12-3			+
ATB	+	+	+	+	+
ANRIL		+
AC005154.6			+
AP003352.1	+
ASB16-AS1		+
ADPGK-AS1			+
BFAL1		+
CASC15		+
CCAT1 = CARLO-5		+	+
CCAT2			+
CDKN2B-AS1	+
CHRM3-AS2		+
CRNDE	+
CTBP1‑AS2	+
DLEU1					+
DLX6-AS1	+
EBLN3P		+
FTX		+
FAM13A-AS1	+
FAM83A-AS1	+
GALM	+	+	+	+	+
GAS5				+	+
GIHCG			+		+
GPR137b-ps		+
HCG18	+
H19	+	+	+	+
HOXA11-AS	+		+
HEIH			+
HIF1-AS2	+				+
HOTAIR	+	+	+	+	+
HULC		+
ILF3-AS1			+
INHBA-AS1	+
KCNQ1OT1	+	+	+
KRAL	+
LASI		+
LINC00242	+
LINC00319		+
LINC00324				+
LINC00341	+
LINC00365					+
LINC00402	+
LINC00426		+
LINC00461	+
LINC00467		+
LINC00475	+
LINC00641					+
LINC00667			+	+	+
LINC00894					+
LINC00894-002		+
LINC01094		+
LINC01296	+
LINC01297		+
LINC01140			+	+
LINC01234					+
LINC01303				+	+
LINC01541					+
LINC01857	+
LINC00273		+
LINC02582				+
LINCARSR		+
LINCK		+
LRRC75A-AS1					+
LUCAT1				+
MAGI1-IT1		+
MAGI2-AS3	+	+
MARCKSL1-2			+
MALAT1	+	+	+	+	+
MATN1-AS1			+	+	+
MAPKAPK5-AS1					+
MBNL1-AS1					+
MEG3	+		+
MIAT	+	+
MIR22HG	+
MIR100HG			+
MIR200CHG				+
MIR3142HG					+
MIRT2					+
MSC-AS1			+		+
MSTRG.19083.1					+
MRAK0812523
N-BLR				+
NEAT1	+	+	+	+
NONMMUT100923.1		+
NRXN1		+
OIP5-AS1	+		+	+	+
ORLNC1			+
OCIAD1-AS1	+	+
PAICC	+
PCAT19			+		+
PCAT29	+
PE		+
PFAR	+
PINK1-AS		+
PSEN1			+
PSMG3	+
PSMG3-AS1	+
PTPRG				+
PVT1		+	+
PTENP1			+	+
RNF185-AS1					+
RBM26-AS1			+
SCAMP1					+
SFTA1P	+
SLC16A1-AS1	+
SMIRL	+
SNHG4			+
SNHG6					+
SNHG10	+	+
SNHG12				+
SNHG15	+	+
SNHG16	+	+
SNHG22			+	+	+
SNHG29			+
SOX2OT	+	+		+
TMPO-AS1				+	+
lncTCF7				+
TP73-AS1	+	+
TRAF3IP2-AS1	+	+
TUG1	+	+		+
TUNAR		+
UCA1				+
XIST	+	+	+	+	+
ZEB1-AS1	+	+	+	+	+
ZFAS1			+	+

## Sheet: Table S3
Table S3: TaqMan probes used for expression analysis.
lncRNA
CCAT1 = CARLO-5	Hs04402620_m1
CCAT2	Hs04403001_s1
GAS5	Hs05021116_g1
HOTAIR	Hs03296630_m1
KCNQ1OT1	Hs05309218_s1
LINC00341	Hs00544515_s1
LINC00467	Hs00261966_m1
LINC00475	Hs01370375_m1
LINC00641	Hs05035751_s1
LINC00667	Hs03680372_m1
LINC01234	Hs01388169_m1
LUCAT	Hs04978593_m1
MAGI1-IT1	Hs01396918_m1
MAGI2-AS3	Hs00416573_m1
MALAT1	Hs01910177_s1
MEG3	Hs00292028_m1
MIAT	Hs00978814_m1
MIR22HG	Hs00993772_m1
NEAT1	Hs01008264_s1
OIP5-AS1	Hs03677189_g1
PCAT19	Hs01102180_m1
SNHG6	Hs00417251_m1
SNHG12	Hs00414754_m1
SNHG15	Hs03301064_g1
SNHG16	Hs01356262_g1
TP73-AS1	Hs00390315_m1
TUG1	Hs00215501_m1
TUNAR	Article withdrawn
UCA1	Retracted
XIST	Hs00300535_s1
ZFAS1	Hs01379985_m1

## Sheet: Table S4
Table S4: miRNA–lncRNA pairs retrieved from DIANA-LncBase v3 database for the miR-200 family.
Gene name	miRNA name	Experiments	Publications	Cell lines	Tissues	miRNA Confidence
AC003681.1	hsa-miR-141-3p	1	2	2	1	High
AC005261.4	hsa-miR-141-3p	1	1	1	1	High
AC005332.5	hsa-miR-141-3p	1	1	1	1	High
AC005476.2	hsa-miR-141-3p	1	1	1	1	High
AC006111.2	hsa-miR-141-3p	1	1	1	1	High
AC006148.1	hsa-miR-141-3p	1	2	3	1	High
AC006254.3	hsa-miR-141-3p	1	1	1	1	High
AC006504.5	hsa-miR-141-3p	1	1	1	0	High
AC006504.7	hsa-miR-141-3p	1	1	1	0	High
AC007621.1	hsa-miR-141-3p	1	1	1	1	High
AC007842.1	hsa-miR-141-3p	2	2	2	2	High
AC008752.3	hsa-miR-141-3p	1	1	1	1	High
AC009283.1	hsa-miR-141-3p	1	1	1	1	High
AC009487.2	hsa-miR-141-3p	1	1	1	1	High
AC009506.1	hsa-miR-141-3p	1	1	1	1	High
AC010342.1	hsa-miR-141-3p	1	1	1	1	High
AC010931.2	hsa-miR-141-3p	1	1	1	1	High
AC015813.1	hsa-miR-141-3p	1	1	1	1	High
AC016582.2	hsa-miR-141-3p	1	1	1	1	High
AC018648.1	hsa-miR-141-3p	1	1	1	1	High
AC018865.3	hsa-miR-141-3p	1	1	1	1	High
AC019294.1	hsa-miR-141-3p	1	1	1	1	High
AC020904.2	hsa-miR-141-3p	1	1	1	1	High
AC021074.1	hsa-miR-141-3p	2	2	3	2	High
AC025198.1	hsa-miR-141-3p	1	1	1	1	High
AC034268.2	hsa-miR-141-3p	1	1	1	1	High
AC051619.7	hsa-miR-141-3p	1	4	4	4	High
AC051619.8	hsa-miR-141-3p	1	2	2	1	High
AC060780.1	hsa-miR-141-3p	1	1	1	1	High
AC067852.2	hsa-miR-141-3p	1	1	1	1	High
AC073310.1	hsa-miR-141-3p	2	2	2	2	High
AC078899.1	hsa-miR-141-3p	1	1	1	1	High
AC079414.3	hsa-miR-141-3p	1	1	1	1	High
AC090510.2	hsa-miR-141-3p	1	1	1	1	High
AC090627.1	hsa-miR-141-3p	1	1	1	1	High
AC092045.1	hsa-miR-141-3p	1	1	1	1	High
AC092127.1	hsa-miR-141-3p	1	1	1	0	High
AC092354.1	hsa-miR-141-3p	1	1	1	1	High
AC092384.3	hsa-miR-141-3p	1	1	1	1	High
AC092953.2	hsa-miR-141-3p	1	1	1	1	High
AC106795.2	hsa-miR-141-3p	1	1	1	1	High
AC107075.1	hsa-miR-141-3p	1	1	1	1	High
AC107954.1	hsa-miR-141-3p	1	1	1	1	High
AC109992.1	hsa-miR-141-3p	1	1	1	0	High
AC112777.1	hsa-miR-141-3p	1	1	1	1	High
AC116565.1	hsa-miR-141-3p	1	1	1	1	High
AC124798.1	hsa-miR-141-3p	1	1	1	1	High
AC144548.1	hsa-miR-141-3p	1	1	1	1	High
AC156455.1	hsa-miR-141-3p	1	1	1	1	High
AC234775.2	hsa-miR-141-3p	1	1	1	1	High
AC234775.3	hsa-miR-141-3p	1	1	1	1	High
ACTBP14	hsa-miR-141-3p	1	1	1	1	High
ACTG1P10	hsa-miR-141-3p	1	1	1	1	High
ACTG1P12	hsa-miR-141-3p	1	1	1	1	High
AD000090.1	hsa-miR-141-3p	2	4	4	4	High
AFG3L1P	hsa-miR-141-3p	1	1	1	1	High
AHCTF1P1	hsa-miR-141-3p	1	1	1	1	High
AHSA2P	hsa-miR-141-3p	1	1	1	1	High
AL022400.1	hsa-miR-141-3p	1	1	1	0	High
AL031666.3	hsa-miR-141-3p	1	1	1	1	High
AL117339.4	hsa-miR-141-3p	1	1	1	1	High
AL118506.1	hsa-miR-141-3p	1	1	1	1	High
AL133517.1	hsa-miR-141-3p	1	1	1	1	High
AL139094.1	hsa-miR-141-3p	1	1	1	1	High
AL139287.1	hsa-miR-141-3p	1	2	2	2	High
AL139384.2	hsa-miR-141-3p	1	1	1	1	High
AL158066.1	hsa-miR-141-3p	1	1	1	1	High
AL161757.1	hsa-miR-141-3p	1	3	3	3	High
AL161891.1	hsa-miR-141-3p	1	1	1	1	High
AL162730.1	hsa-miR-141-3p	1	1	1	1	High
AL163195.2	hsa-miR-141-3p	1	1	1	0	High
AL354943.1	hsa-miR-141-3p	1	1	1	1	High
AL355488.1	hsa-miR-141-3p	1	1	1	1	High
AL356432.3	hsa-miR-141-3p	1	1	1	1	High
AL356968.2	hsa-miR-141-3p	1	1	1	1	High
AL358472.5	hsa-miR-141-3p	1	1	1	1	High
AL359918.1	hsa-miR-141-3p	1	1	1	1	High
AL390728.4	hsa-miR-141-3p	1	3	3	2	High
AL442163.2	hsa-miR-141-3p	1	1	1	1	High
AL513175.1	hsa-miR-141-3p	1	1	1	1	High
AL592295.4	hsa-miR-141-3p	1	1	1	1	High
AL731559.1	hsa-miR-141-3p	1	1	1	1	High
AL953862.2	hsa-miR-141-3p	1	1	1	1	High
AP000357.1	hsa-miR-141-3p	1	1	1	1	High
AP000487.1	hsa-miR-141-3p	1	1	1	1	High
AP000926.1	hsa-miR-141-3p	1	1	1	1	High
ATP2B1-AS1	hsa-miR-141-3p	1	1	1	1	High
ATP5PBP6	hsa-miR-141-3p	1	1	1	1	High
BRCC3P1	hsa-miR-141-3p	1	1	1	1	High
CCT7P2	hsa-miR-141-3p	1	1	1	1	High
CCT8P1	hsa-miR-141-3p	1	2	2	2	High
CSPG4P4Y	hsa-miR-141-3p	1	1	1	1	High
CYP4F26P	hsa-miR-141-3p	1	1	2	1	High
DHX9P1	hsa-miR-141-3p	1	1	1	1	High
EBLN3P	hsa-miR-141-3p	1	2	2	2	High
EEF1A1P22	hsa-miR-141-3p	1	1	1	1	High
EI24P3	hsa-miR-141-3p	1	1	1	1	High
EI24P4	hsa-miR-141-3p	1	1	1	1	High
EIF3FP3	hsa-miR-141-3p	1	4	7	4	High
ENTPD1-AS1	hsa-miR-141-3p	1	1	1	1	High
FAM95C	hsa-miR-141-3p	1	1	1	1	High
FAR2P1	hsa-miR-141-3p	1	1	1	1	High
FBXL19-AS1	hsa-miR-141-3p	1	1	1	1	High
FGD5-AS1	hsa-miR-141-3p	1	1	1	1	High
FO393411.1	hsa-miR-141-3p	1	2	2	1	High
FOXO3B	hsa-miR-141-3p	1	1	1	1	High
GAPDHP14	hsa-miR-141-3p	1	1	1	1	High
GAPDHP62	hsa-miR-141-3p	1	1	1	1	High
GAS5	hsa-miR-141-3p	2	5	4	4	High
GDNF-AS1	hsa-miR-141-3p	1	1	1	0	High
GSEC	hsa-miR-141-3p	1	1	1	1	High
GTF2F2P1	hsa-miR-141-3p	1	1	1	1	High
GUSBP11	hsa-miR-141-3p	1	2	2	2	High
H19	hsa-miR-141-3p	2	1	2	2	High
HCP5	hsa-miR-141-3p	1	1	1	1	High
HDHD5-AS1	hsa-miR-141-3p	1	1	1	1	High
HMGB3P9	hsa-miR-141-3p	1	1	1	1	High
HNRNPKP4	hsa-miR-141-3p	2	5	6	4	High
HOTAIR	hsa-miR-141-3p	2	1	2	1	High
HOXA11-AS	hsa-miR-141-3p	1	1	1	1	High
HSD17B1P1	hsa-miR-141-3p	1	1	1	1	High
HSPA8P1	hsa-miR-141-3p	1	1	1	1	High
HSPA8P4	hsa-miR-141-3p	1	1	1	1	High
HSPD1P1	hsa-miR-141-3p	1	1	1	1	High
HSPD1P5	hsa-miR-141-3p	1	1	1	1	High
KCNQ1OT1	hsa-miR-141-3p	1	2	2	2	High
LDHAL6FP	hsa-miR-141-3p	1	1	1	1	High
LINC00632	hsa-miR-141-3p	1	2	1	1	High
LINC00674	hsa-miR-141-3p	1	1	1	1	High
LINC01341	hsa-miR-141-3p	1	1	1	1	High
LINC01441	hsa-miR-141-3p	1	1	1	1	High
LINC01517	hsa-miR-141-3p	1	1	1	1	High
LINC02210	hsa-miR-141-3p	1	1	1	1	High
LOC100652768	hsa-miR-141-3p	1	1	1	1	High
LOC101927151	hsa-miR-141-3p	1	1	1	0	High
LOC101929767	hsa-miR-141-3p	1	1	1	1	High
LOC102723968	hsa-miR-141-3p	1	1	1	1	High
LOC285762	hsa-miR-141-3p	1	1	1	1	High
LOC399815	hsa-miR-141-3p	1	1	1	1	High
LOC643072	hsa-miR-141-3p	1	1	1	1	High
LOC729603	hsa-miR-141-3p	1	1	1	1	High
MALAT1	hsa-miR-141-3p	3	5	7	3	High
MAP2K1P1	hsa-miR-141-3p	1	1	1	1	High
MAPKAPK5-AS1	hsa-miR-141-3p	1	1	1	1	High
MCM3AP-AS1	hsa-miR-141-3p	1	1	1	1	High
MEG8	hsa-miR-141-3p	1	1	1	1	High
MIAT	hsa-miR-141-3p	4	1	1	1	High
MIG7	hsa-miR-141-3p	1	1	1	1	High
MIR100HG	hsa-miR-141-3p	1	1	1	1	High
MRPS31P5	hsa-miR-141-3p	1	1	1	1	High
MTATP6P1	hsa-miR-141-3p	1	4	3	3	High
MTCO1P22	hsa-miR-141-3p	1	1	1	1	High
MUC20-OT1	hsa-miR-141-3p	1	2	2	2	High
NAP1L1P3	hsa-miR-141-3p	2	2	2	2	High
NDUFB9P2	hsa-miR-141-3p	1	1	1	1	High
NEAT1	hsa-miR-141-3p	2	5	5	4	High
NUP35P1	hsa-miR-141-3p	1	1	1	1	High
ODC1-DT	hsa-miR-141-3p	1	1	2	0	High
OIP5-AS1	hsa-miR-141-3p	1	2	2	2	High
PEG13	hsa-miR-141-3p	1	1	1	1	High
PHF5CP	hsa-miR-141-3p	1	1	1	1	High
PPIL1P1	hsa-miR-141-3p	1	1	1	1	High
PRKAR1AP1	hsa-miR-141-3p	1	1	1	1	High
PRMT1P1	hsa-miR-141-3p	1	1	1	1	High
PRORSD1P	hsa-miR-141-3p	1	1	1	1	High
PTGES3P1	hsa-miR-141-3p	2	2	2	2	High
PVT1	hsa-miR-141-3p	2	1	2	1	High
RANP6	hsa-miR-141-3p	2	3	3	2	High
RBMS1P1	hsa-miR-141-3p	1	1	1	1	High
RPL11P4	hsa-miR-141-3p	1	1	1	1	High
RPL14P1	hsa-miR-141-3p	1	1	1	1	High
RPL15P13	hsa-miR-141-3p	2	2	3	2	High
RPL15P21	hsa-miR-141-3p	1	1	1	1	High
RPL18AP3	hsa-miR-141-3p	1	1	1	1	High
RPL23AP73	hsa-miR-141-3p	1	1	1	1	High
RPS17P5	hsa-miR-141-3p	1	2	3	1	High
RPSAP29	hsa-miR-141-3p	1	1	1	1	High
RPSAP61	hsa-miR-141-3p	1	1	1	1	High
SAP18P2	hsa-miR-141-3p	1	1	1	1	High
SLIT2-IT1	hsa-miR-141-3p	1	1	1	1	High
SNHG15	hsa-miR-141-3p	3	2	3	2	High
SNHG16	hsa-miR-141-3p	1	3	3	2	High
SNHG8	hsa-miR-141-3p	1	1	1	1	High
SNURFL	hsa-miR-141-3p	1	1	1	0	High
SRP14P3	hsa-miR-141-3p	1	1	1	1	High
SRP54-AS1	hsa-miR-141-3p	2	2	2	2	High
STAG3L2	hsa-miR-141-3p	1	1	1	1	High
TDGP1	hsa-miR-141-3p	1	1	1	1	High
TECRP1	hsa-miR-141-3p	1	1	1	1	High
THRA1/BTR	hsa-miR-141-3p	1	1	1	1	High
TLK2P1	hsa-miR-141-3p	1	1	1	1	High
TMX2P1	hsa-miR-141-3p	1	1	1	1	High
TNPO1P1	hsa-miR-141-3p	1	1	1	1	High
TOMM20P1	hsa-miR-141-3p	1	1	1	1	High
TPM3P9	hsa-miR-141-3p	1	2	2	2	High
TTC3P1	hsa-miR-141-3p	1	1	1	1	High
TUG1	hsa-miR-141-3p	1	2	2	1	High
TVP23CP2	hsa-miR-141-3p	1	1	1	1	High
UBE2V1P12	hsa-miR-141-3p	1	1	1	1	High
UVRAG-DT	hsa-miR-141-3p	1	1	1	1	High
VASH1-AS1	hsa-miR-141-3p	1	1	1	1	High
VDAC1P9	hsa-miR-141-3p	1	1	1	1	High
XIST	hsa-miR-141-3p	3	2	2	2	High
XLOC_000643	hsa-miR-141-3p	1	1	1	1	High
XLOC_000992	hsa-miR-141-3p	1	1	1	1	High
XLOC_001342	hsa-miR-141-3p	1	1	2	0	High
XLOC_003406	hsa-miR-141-3p	1	1	1	1	High
XLOC_003411	hsa-miR-141-3p	1	1	1	1	High
XLOC_004924	hsa-miR-141-3p	1	1	1	0	High
XLOC_006025	hsa-miR-141-3p	1	1	1	1	High
XLOC_006069	hsa-miR-141-3p	1	1	1	1	High
XLOC_006753	hsa-miR-141-3p	1	1	1	1	High
XLOC_007505	hsa-miR-141-3p	1	1	1	1	High
XLOC_007992	hsa-miR-141-3p	1	1	1	1	High
XLOC_008185	hsa-miR-141-3p	1	1	1	1	High
XLOC_009079	hsa-miR-141-3p	1	1	1	1	High
XLOC_009583	hsa-miR-141-3p	1	1	1	1	High
XLOC_010202	hsa-miR-141-3p	1	1	1	1	High
XLOC_011064	hsa-miR-141-3p	1	1	1	1	High
XLOC_012192	hsa-miR-141-3p	1	1	1	1	High
XLOC_012209	hsa-miR-141-3p	1	1	1	1	High
XLOC_012534	hsa-miR-141-3p	1	1	1	1	High
XLOC_012562	hsa-miR-141-3p	1	1	1	1	High
XLOC_013174	hsa-miR-141-3p	1	1	1	1	High
XLOC_014209	hsa-miR-141-3p	1	1	1	1	High
YBX1P4	hsa-miR-141-3p	1	1	1	1	High
Z83843.1	hsa-miR-141-3p	1	1	1	1	High
Z86062.1	hsa-miR-141-3p	1	1	1	1	High
ZFAS1	hsa-miR-141-3p	2	2	2	2	High
AC003681.1	hsa-miR-200a-3p	1	1	1	1	High
AC004974.1	hsa-miR-200a-3p	1	1	1	1	High
AC005090.1	hsa-miR-200a-3p	1	1	1	1	High
AC005332.5	hsa-miR-200a-3p	1	1	1	1	High
AC006111.2	hsa-miR-200a-3p	1	1	1	1	High
AC006148.1	hsa-miR-200a-3p	1	1	1	1	High
AC006254.3	hsa-miR-200a-3p	1	1	1	1	High
AC007842.1	hsa-miR-200a-3p	1	1	1	1	High
AC008752.3	hsa-miR-200a-3p	1	1	1	1	High
AC009506.1	hsa-miR-200a-3p	1	1	1	1	High
AC010342.1	hsa-miR-200a-3p	1	1	1	1	High
AC011933.2	hsa-miR-200a-3p	1	1	1	1	High
AC012645.1	hsa-miR-200a-3p	1	1	1	1	High
AC015813.1	hsa-miR-200a-3p	1	1	1	1	High
AC015871.3	hsa-miR-200a-3p	1	1	1	1	High
AC018648.1	hsa-miR-200a-3p	1	1	1	1	High
AC019294.1	hsa-miR-200a-3p	1	1	1	1	High
AC020629.1	hsa-miR-200a-3p	1	1	1	1	High
AC021078.1	hsa-miR-200a-3p	1	1	1	1	High
AC034268.2	hsa-miR-200a-3p	1	1	1	1	High
AC051619.7	hsa-miR-200a-3p	1	1	1	1	High
AC060780.1	hsa-miR-200a-3p	1	1	1	1	High
AC067852.2	hsa-miR-200a-3p	1	1	1	1	High
AC068446.1	hsa-miR-200a-3p	1	1	1	1	High
AC073310.1	hsa-miR-200a-3p	1	1	1	1	High
AC079414.3	hsa-miR-200a-3p	1	1	1	1	High
AC092045.1	hsa-miR-200a-3p	1	1	1	1	High
AC092384.3	hsa-miR-200a-3p	1	1	1	1	High
AC092447.1	hsa-miR-200a-3p	1	1	1	1	High
AC100788.1	hsa-miR-200a-3p	1	1	1	1	High
AC106795.2	hsa-miR-200a-3p	1	1	1	1	High
AC124798.1	hsa-miR-200a-3p	1	1	1	1	High
AC144548.1	hsa-miR-200a-3p	1	1	1	1	High
AC156455.1	hsa-miR-200a-3p	1	1	1	1	High
AC234775.2	hsa-miR-200a-3p	1	1	1	1	High
ACTG1P12	hsa-miR-200a-3p	1	1	1	1	High
AD000090.1	hsa-miR-200a-3p	2	3	3	2	High
AFG3L1P	hsa-miR-200a-3p	1	1	1	1	High
AL118506.1	hsa-miR-200a-3p	1	1	1	1	High
AL132655.1	hsa-miR-200a-3p	1	1	1	1	High
AL133517.1	hsa-miR-200a-3p	1	1	1	1	High
AL139094.1	hsa-miR-200a-3p	1	1	1	1	High
AL139287.1	hsa-miR-200a-3p	1	1	1	1	High
AL139384.2	hsa-miR-200a-3p	1	1	1	1	High
AL158066.1	hsa-miR-200a-3p	1	1	1	1	High
AL160006.1	hsa-miR-200a-3p	1	1	1	1	High
AL162171.4	hsa-miR-200a-3p	1	1	1	1	High
AL162730.1	hsa-miR-200a-3p	1	1	1	1	High
AL163195.2	hsa-miR-200a-3p	1	1	1	0	High
AL355488.1	hsa-miR-200a-3p	1	1	1	1	High
AL356968.2	hsa-miR-200a-3p	1	1	1	1	High
AL358472.5	hsa-miR-200a-3p	1	1	1	1	High
AL365203.2	hsa-miR-200a-3p	1	1	1	1	High
AL390728.4	hsa-miR-200a-3p	2	2	2	2	High
AL450487.1	hsa-miR-200a-3p	1	1	1	1	High
AL513175.1	hsa-miR-200a-3p	1	1	1	1	High
AL591543.1	hsa-miR-200a-3p	1	1	1	1	High
AL592295.4	hsa-miR-200a-3p	1	1	1	1	High
AL596087.1	hsa-miR-200a-3p	1	1	1	1	High
AL731559.1	hsa-miR-200a-3p	1	1	1	1	High
AL953862.2	hsa-miR-200a-3p	1	1	1	1	High
AP000357.1	hsa-miR-200a-3p	1	1	1	1	High
AP000487.1	hsa-miR-200a-3p	1	1	1	1	High
AP000926.1	hsa-miR-200a-3p	1	1	1	1	High
ATP2B1-AS1	hsa-miR-200a-3p	1	1	1	1	High
CCT6P1	hsa-miR-200a-3p	1	1	1	1	High
CCT8P1	hsa-miR-200a-3p	1	2	2	2	High
DHX9P1	hsa-miR-200a-3p	1	1	1	1	High
EBLN3P	hsa-miR-200a-3p	1	2	1	1	High
EEF1A1P10	hsa-miR-200a-3p	1	1	1	1	High
EEF1A1P19	hsa-miR-200a-3p	1	1	1	1	High
EEF1A1P30	hsa-miR-200a-3p	1	1	1	1	High
EI24P4	hsa-miR-200a-3p	1	1	1	1	High
EIF3FP3	hsa-miR-200a-3p	1	2	2	2	High
FAM95C	hsa-miR-200a-3p	1	1	1	1	High
FO393411.1	hsa-miR-200a-3p	1	1	1	1	High
FOXO3B	hsa-miR-200a-3p	1	1	1	1	High
GAPDHP41	hsa-miR-200a-3p	1	1	1	1	High
GAS5	hsa-miR-200a-3p	2	3	3	3	High
GTF2F2P1	hsa-miR-200a-3p	1	1	1	1	High
GUSBP11	hsa-miR-200a-3p	1	2	2	2	High
H19	hsa-miR-200a-3p	1	1	2	1	High
HCG11	hsa-miR-200a-3p	1	1	1	1	High
HMGB3P9	hsa-miR-200a-3p	1	1	1	1	High
HNRNPKP4	hsa-miR-200a-3p	2	2	2	2	High
HOXA11-AS	hsa-miR-200a-3p	1	1	1	1	High
KCNQ1OT1	hsa-miR-200a-3p	1	2	2	2	High
LDHAL6FP	hsa-miR-200a-3p	1	1	1	1	High
LINC00632	hsa-miR-200a-3p	1	1	1	1	High
LINC00674	hsa-miR-200a-3p	1	1	1	1	High
LINC00892	hsa-miR-200a-3p	1	1	1	1	High
LINC01138	hsa-miR-200a-3p	1	1	1	1	High
LINC01184	hsa-miR-200a-3p	1	1	1	1	High
LINC01441	hsa-miR-200a-3p	1	1	1	1	High
LINC01477	hsa-miR-200a-3p	1	1	1	1	High
LINC01517	hsa-miR-200a-3p	1	1	1	1	High
LINC02021	hsa-miR-200a-3p	1	1	1	1	High
LINC02210	hsa-miR-200a-3p	1	1	1	1	High
LINC02240	hsa-miR-200a-3p	1	1	1	1	High
LOC101928595	hsa-miR-200a-3p	1	1	1	1	High
LOC101929767	hsa-miR-200a-3p	1	1	1	1	High
LOC286437	hsa-miR-200a-3p	1	1	1	1	High
LOC399815	hsa-miR-200a-3p	1	1	1	1	High
LOC643072	hsa-miR-200a-3p	1	1	1	1	High
LOC646214	hsa-miR-200a-3p	1	1	1	1	High
LOC729603	hsa-miR-200a-3p	1	1	1	1	High
MALAT1	hsa-miR-200a-3p	4	6	6	4	High
MAP2K1P1	hsa-miR-200a-3p	1	1	1	1	High
MEG8	hsa-miR-200a-3p	1	1	1	1	High
MEMO1P1	hsa-miR-200a-3p	1	1	1	1	High
MRPS31P5	hsa-miR-200a-3p	1	1	1	1	High
MTATP6P1	hsa-miR-200a-3p	2	2	2	2	High
MTND6P22	hsa-miR-200a-3p	1	1	1	1	High
MUC20-OT1	hsa-miR-200a-3p	1	1	1	1	High
MYLK-AS1	hsa-miR-200a-3p	1	1	1	1	High
NAP1L1P3	hsa-miR-200a-3p	2	2	2	2	High
NEAT1	hsa-miR-200a-3p	2	4	3	3	High
NOP14-AS1	hsa-miR-200a-3p	1	1	1	1	High
NUP35P1	hsa-miR-200a-3p	1	1	1	1	High
OIP5-AS1	hsa-miR-200a-3p	1	2	2	2	High
PGAM1P9	hsa-miR-200a-3p	1	1	1	1	High
PMS2CL	hsa-miR-200a-3p	1	1	1	1	High
PRKAR1AP1	hsa-miR-200a-3p	1	1	1	1	High
PRMT1P1	hsa-miR-200a-3p	1	1	1	1	High
PRORSD1P	hsa-miR-200a-3p	1	1	1	1	High
PTGES3P1	hsa-miR-200a-3p	1	2	2	2	High
PVT1	hsa-miR-200a-3p	2	1	2	1	High
RAD23BP1	hsa-miR-200a-3p	1	1	1	1	High
RPL10P16	hsa-miR-200a-3p	1	2	3	2	High
RPL14P1	hsa-miR-200a-3p	1	1	1	1	High
RPL15P13	hsa-miR-200a-3p	1	1	1	1	High
RPL15P21	hsa-miR-200a-3p	1	1	1	1	High
RPL18AP3	hsa-miR-200a-3p	1	1	1	1	High
RPL23AP73	hsa-miR-200a-3p	1	1	1	1	High
RPS20P14	hsa-miR-200a-3p	1	1	1	1	High
RPS7P1	hsa-miR-200a-3p	2	2	2	2	High
RPSAP29	hsa-miR-200a-3p	1	1	1	1	High
RPSAP61	hsa-miR-200a-3p	1	1	1	1	High
SAP18P2	hsa-miR-200a-3p	1	1	1	1	High
SCGB1B2P	hsa-miR-200a-3p	1	1	1	1	High
SNHG15	hsa-miR-200a-3p	2	2	2	2	High
SNHG16	hsa-miR-200a-3p	1	1	1	1	High
SNHG29	hsa-miR-200a-3p	1	1	1	1	High
SRP54-AS1	hsa-miR-200a-3p	2	2	2	2	High
STAG3L2	hsa-miR-200a-3p	1	1	1	1	High
TDGP1	hsa-miR-200a-3p	1	1	1	1	High
TECRP1	hsa-miR-200a-3p	1	1	1	1	High
TMX2P1	hsa-miR-200a-3p	1	1	1	1	High
TNPO1P1	hsa-miR-200a-3p	1	1	1	1	High
TOMM20P1	hsa-miR-200a-3p	1	1	1	1	High
TOMM20P4	hsa-miR-200a-3p	1	1	1	1	High
TTC39DP	hsa-miR-200a-3p	1	1	1	1	High
TTC3P1	hsa-miR-200a-3p	1	1	1	1	High
TUBBP10	hsa-miR-200a-3p	1	1	1	1	High
TUG1	hsa-miR-200a-3p	1	1	1	1	High
TVP23CP2	hsa-miR-200a-3p	1	1	1	1	High
UBE3AP2	hsa-miR-200a-3p	1	1	1	1	High
UVRAG-DT	hsa-miR-200a-3p	1	1	1	1	High
VASH1-AS1	hsa-miR-200a-3p	1	1	1	1	High
VDAC1P9	hsa-miR-200a-3p	1	2	2	2	High
XIST	hsa-miR-200a-3p	1	1	1	1	High
XLOC_006025	hsa-miR-200a-3p	1	1	1	1	High
XLOC_006069	hsa-miR-200a-3p	1	1	1	1	High
XLOC_006326	hsa-miR-200a-3p	1	1	1	1	High
XLOC_006753	hsa-miR-200a-3p	1	1	1	1	High
XLOC_007186	hsa-miR-200a-3p	1	1	1	1	High
XLOC_007352	hsa-miR-200a-3p	1	1	1	1	High
XLOC_007992	hsa-miR-200a-3p	1	1	1	1	High
XLOC_008077	hsa-miR-200a-3p	1	1	1	1	High
XLOC_008185	hsa-miR-200a-3p	1	1	1	1	High
XLOC_009079	hsa-miR-200a-3p	1	1	1	1	High
XLOC_011724	hsa-miR-200a-3p	1	1	1	1	High
XLOC_012534	hsa-miR-200a-3p	1	1	1	1	High
XLOC_012562	hsa-miR-200a-3p	1	1	1	1	High
XLOC_013174	hsa-miR-200a-3p	1	1	1	1	High
XLOC_014209	hsa-miR-200a-3p	1	1	1	1	High
ZFAS1	hsa-miR-200a-3p	1	1	1	1	High
ZNF337-AS1	hsa-miR-200a-3p	1	1	1	1	High
AC003072.1	hsa-miR-200b-3p	1	3	4	3	High
AC005261.1	hsa-miR-200b-3p	2	2	2	2	High
AC005476.2	hsa-miR-200b-3p	1	1	1	1	High
AC005906.1	hsa-miR-200b-3p	1	1	1	1	High
AC006254.3	hsa-miR-200b-3p	1	1	1	1	High
AC007256.1	hsa-miR-200b-3p	1	1	1	1	High
AC008565.1	hsa-miR-200b-3p	1	1	1	1	High
AC009506.2	hsa-miR-200b-3p	1	1	1	1	High
AC010327.5	hsa-miR-200b-3p	1	1	1	1	High
AC010336.8	hsa-miR-200b-3p	1	1	1	1	High
AC010342.1	hsa-miR-200b-3p	1	1	1	1	High
AC016717.2	hsa-miR-200b-3p	1	1	1	1	High
AC022905.1	hsa-miR-200b-3p	1	1	1	1	High
AC048382.6	hsa-miR-200b-3p	1	1	1	1	High
AC073310.1	hsa-miR-200b-3p	1	1	1	1	High
AC078777.1	hsa-miR-200b-3p	1	3	3	2	High
AC078899.1	hsa-miR-200b-3p	1	1	1	1	High
AC079414.3	hsa-miR-200b-3p	1	1	1	1	High
AC090017.1	hsa-miR-200b-3p	1	1	1	1	High
AC092747.4	hsa-miR-200b-3p	1	1	1	1	High
AC104763.1	hsa-miR-200b-3p	1	1	1	1	High
AC104771.1	hsa-miR-200b-3p	1	1	1	1	High
AC106795.2	hsa-miR-200b-3p	1	1	1	1	High
AC114980.1	hsa-miR-200b-3p	1	1	1	1	High
AC115837.1	hsa-miR-200b-3p	1	1	1	1	High
AC117409.1	hsa-miR-200b-3p	1	1	1	1	High
AC124798.1	hsa-miR-200b-3p	1	1	1	1	High
ADGRA1-AS1	hsa-miR-200b-3p	1	1	1	1	High
AL109741.2	hsa-miR-200b-3p	1	1	1	1	High
AL118506.1	hsa-miR-200b-3p	1	1	1	1	High
AL133243.3	hsa-miR-200b-3p	1	1	1	1	High
AL139287.1	hsa-miR-200b-3p	1	1	1	1	High
AL139384.2	hsa-miR-200b-3p	1	1	1	1	High
AL162311.2	hsa-miR-200b-3p	1	1	1	1	High
AL162632.2	hsa-miR-200b-3p	1	1	1	1	High
AL353705.4	hsa-miR-200b-3p	1	1	1	1	High
AL354714.2	hsa-miR-200b-3p	1	1	1	1	High
AL354943.1	hsa-miR-200b-3p	1	1	1	1	High
AL357079.2	hsa-miR-200b-3p	1	1	1	1	High
AL445305.1	hsa-miR-200b-3p	1	1	1	1	High
AL512504.1	hsa-miR-200b-3p	1	1	1	1	High
AL512633.1	hsa-miR-200b-3p	1	1	1	1	High
AL606970.4	hsa-miR-200b-3p	1	1	1	1	High
AP000357.1	hsa-miR-200b-3p	1	1	1	1	High
AP000436.1	hsa-miR-200b-3p	1	1	1	1	High
AP000926.1	hsa-miR-200b-3p	1	1	1	1	High
AP001000.1	hsa-miR-200b-3p	1	1	1	1	High
ARMC10P1	hsa-miR-200b-3p	1	1	1	1	High
ATP2B1-AS1	hsa-miR-200b-3p	1	1	1	1	High
ATP5F1AP2	hsa-miR-200b-3p	1	3	3	3	High
ATP5PBP7	hsa-miR-200b-3p	1	1	1	0	High
BNIP3P41	hsa-miR-200b-3p	1	1	1	1	High
BX323046.1	hsa-miR-200b-3p	1	1	1	1	High
CCT8L1P	hsa-miR-200b-3p	1	1	1	1	High
CCT8P1	hsa-miR-200b-3p	1	1	1	1	High
CHMP4BP1	hsa-miR-200b-3p	1	1	1	1	High
EIF4A2P4	hsa-miR-200b-3p	1	2	2	2	High
FOXN3P1	hsa-miR-200b-3p	1	1	1	1	High
GAPDHP65	hsa-miR-200b-3p	2	2	2	2	High
GAS5	hsa-miR-200b-3p	1	3	3	3	High
GMPSP1	hsa-miR-200b-3p	1	1	1	1	High
HNRNPA1P12	hsa-miR-200b-3p	1	1	1	1	High
HNRNPKP2	hsa-miR-200b-3p	1	1	1	1	High
HNRNPKP4	hsa-miR-200b-3p	1	2	2	2	High
HOTAIRM1	hsa-miR-200b-3p	1	1	1	1	High
HSD3BP4	hsa-miR-200b-3p	1	1	1	1	High
IMPDH1P10	hsa-miR-200b-3p	1	1	1	1	High
IPO7P2	hsa-miR-200b-3p	1	1	1	1	High
JPX	hsa-miR-200b-3p	1	2	2	2	High
KCNQ1OT1	hsa-miR-200b-3p	1	1	1	1	High
KCTD21-AS1	hsa-miR-200b-3p	1	1	1	1	High
LINC00900	hsa-miR-200b-3p	1	1	1	1	High
LINC01000	hsa-miR-200b-3p	1	1	1	1	High
LINC01560	hsa-miR-200b-3p	1	1	1	1	High
LINC01671	hsa-miR-200b-3p	1	1	1	1	High
LINC02085	hsa-miR-200b-3p	1	1	1	0	High
LINC02210	hsa-miR-200b-3p	1	1	1	1	High
LOC100128988	hsa-miR-200b-3p	1	1	1	1	High
LOC392232	hsa-miR-200b-3p	1	1	1	1	High
LOC401261	hsa-miR-200b-3p	1	1	1	1	High
LOC730101	hsa-miR-200b-3p	1	1	1	1	High
LRRC75A-AS1	hsa-miR-200b-3p	1	1	1	1	High
MAGOH2P	hsa-miR-200b-3p	1	1	1	1	High
MALAT1	hsa-miR-200b-3p	4	8	10	6	High
MAPKAPK5-AS1	hsa-miR-200b-3p	1	1	1	1	High
MCM3AP-AS1	hsa-miR-200b-3p	1	1	1	1	High
MTCO1P22	hsa-miR-200b-3p	1	1	1	1	High
MTCO1P28	hsa-miR-200b-3p	1	1	1	1	High
MTND4P35	hsa-miR-200b-3p	1	1	1	1	High
MTND6P4	hsa-miR-200b-3p	1	1	1	1	High
NAP1L1P3	hsa-miR-200b-3p	1	1	1	1	High
NCOA4P4	hsa-miR-200b-3p	1	1	1	1	High
NDUFB8P2	hsa-miR-200b-3p	1	1	1	1	High
NEAT1	hsa-miR-200b-3p	2	4	3	3	High
NMD3P1	hsa-miR-200b-3p	1	1	1	1	High
NORAD	hsa-miR-200b-3p	1	1	1	1	High
OIP5-AS1	hsa-miR-200b-3p	1	1	1	1	High
PABPC1P2	hsa-miR-200b-3p	1	1	1	1	High
PSMA3-AS1	hsa-miR-200b-3p	1	1	1	1	High
PVT1	hsa-miR-200b-3p	2	1	2	1	High
RALGAPA1P1	hsa-miR-200b-3p	1	1	1	1	High
RBMS1P1	hsa-miR-200b-3p	1	1	1	1	High
RPL15P13	hsa-miR-200b-3p	1	1	1	1	High
RPL23AP64	hsa-miR-200b-3p	1	1	1	1	High
RPL23AP73	hsa-miR-200b-3p	1	1	1	1	High
RPS19P1	hsa-miR-200b-3p	1	1	1	1	High
RPSAP29	hsa-miR-200b-3p	1	1	1	1	High
SDCBPP2	hsa-miR-200b-3p	1	2	2	2	High
SIGLEC20P	hsa-miR-200b-3p	1	1	1	1	High
SNHG15	hsa-miR-200b-3p	1	1	1	1	High
SNHG22	hsa-miR-200b-3p	1	1	1	1	High
SNHG29	hsa-miR-200b-3p	2	2	2	2	High
SNHG4	hsa-miR-200b-3p	1	2	3	2	High
SNHG7	hsa-miR-200b-3p	1	1	1	1	High
SRGAP2D	hsa-miR-200b-3p	1	1	1	1	High
STRADBP1	hsa-miR-200b-3p	1	1	1	1	High
TAGLN2P1	hsa-miR-200b-3p	1	1	1	1	High
TCP1P1	hsa-miR-200b-3p	1	1	1	1	High
TDGP1	hsa-miR-200b-3p	1	1	1	1	High
TMED10P1	hsa-miR-200b-3p	1	2	2	1	High
TMEM147-AS1	hsa-miR-200b-3p	1	1	1	1	High
TMEM161B-AS1	hsa-miR-200b-3p	1	1	1	1	High
TOMM20P1	hsa-miR-200b-3p	1	1	1	1	High
TOMM20P4	hsa-miR-200b-3p	1	1	1	1	High
UBE2D3P1	hsa-miR-200b-3p	1	1	1	1	High
XIST	hsa-miR-200b-3p	1	1	1	1	High
XLOC_000647	hsa-miR-200b-3p	1	1	1	1	High
XLOC_002741	hsa-miR-200b-3p	1	1	1	0	High
XLOC_006069	hsa-miR-200b-3p	1	1	1	1	High
XLOC_006138	hsa-miR-200b-3p	1	1	1	1	High
XLOC_008185	hsa-miR-200b-3p	1	1	1	1	High
XLOC_009079	hsa-miR-200b-3p	1	1	1	1	High
XLOC_009224	hsa-miR-200b-3p	1	1	1	1	High
XLOC_009279	hsa-miR-200b-3p	1	1	1	1	High
XLOC_010202	hsa-miR-200b-3p	1	1	1	1	High
XLOC_011064	hsa-miR-200b-3p	1	1	1	1	High
XLOC_012945	hsa-miR-200b-3p	1	1	1	1	High
XLOC_013174	hsa-miR-200b-3p	1	1	1	1	High
ZEB1-AS1	hsa-miR-200b-3p	2	1	3	3	High
ZFAS1	hsa-miR-200b-3p	1	1	1	1	High
ABCA11P	hsa-miR-200c-3p	1	1	1	1	High
AC003072.1	hsa-miR-200c-3p	1	2	2	2	High
AC004076.2	hsa-miR-200c-3p	1	1	1	1	High
AC005005.4	hsa-miR-200c-3p	1	1	1	1	High
AC005261.1	hsa-miR-200c-3p	2	2	2	2	High
AC005332.6	hsa-miR-200c-3p	1	1	1	1	High
AC005906.1	hsa-miR-200c-3p	1	1	1	1	High
AC006978.1	hsa-miR-200c-3p	1	1	1	1	High
AC008565.1	hsa-miR-200c-3p	1	1	1	1	High
AC008752.3	hsa-miR-200c-3p	1	1	1	1	High
AC010336.8	hsa-miR-200c-3p	1	1	1	1	High
AC010342.1	hsa-miR-200c-3p	1	1	1	1	High
AC010973.2	hsa-miR-200c-3p	1	1	1	1	High
AC011447.1	hsa-miR-200c-3p	2	2	2	2	High
AC011939.1	hsa-miR-200c-3p	1	1	1	1	High
AC011998.2	hsa-miR-200c-3p	1	1	1	1	High
AC016027.2	hsa-miR-200c-3p	1	1	1	1	High
AC016717.2	hsa-miR-200c-3p	1	1	1	1	High
AC019080.1	hsa-miR-200c-3p	1	1	1	1	High
AC025279.1	hsa-miR-200c-3p	1	1	1	1	High
AC068025.2	hsa-miR-200c-3p	1	1	1	1	High
AC073310.1	hsa-miR-200c-3p	2	2	3	2	High
AC078777.1	hsa-miR-200c-3p	1	4	8	3	High
AC078899.1	hsa-miR-200c-3p	1	1	1	1	High
AC079780.1	hsa-miR-200c-3p	1	1	1	1	High
AC090017.1	hsa-miR-200c-3p	1	1	1	1	High
AC092747.4	hsa-miR-200c-3p	1	1	1	1	High
AC093838.2	hsa-miR-200c-3p	1	1	1	1	High
AC098828.1	hsa-miR-200c-3p	1	1	2	1	High
AC106795.2	hsa-miR-200c-3p	1	1	1	1	High
AC107068.1	hsa-miR-200c-3p	1	1	1	1	High
AC112777.1	hsa-miR-200c-3p	1	1	1	1	High
AC115837.1	hsa-miR-200c-3p	1	1	1	1	High
AL049796.1	hsa-miR-200c-3p	1	1	1	1	High
AL109741.2	hsa-miR-200c-3p	1	1	1	1	High
AL109976.1	hsa-miR-200c-3p	1	1	1	1	High
AL118506.1	hsa-miR-200c-3p	1	1	1	1	High
AL133243.3	hsa-miR-200c-3p	1	1	1	1	High
AL139039.3	hsa-miR-200c-3p	1	1	1	0	High
AL139094.1	hsa-miR-200c-3p	1	1	1	1	High
AL139287.1	hsa-miR-200c-3p	1	1	1	1	High
AL162311.2	hsa-miR-200c-3p	1	1	1	1	High
AL353708.3	hsa-miR-200c-3p	1	2	2	2	High
AL354714.2	hsa-miR-200c-3p	1	1	1	1	High
AL354943.1	hsa-miR-200c-3p	1	1	1	1	High
AL356968.2	hsa-miR-200c-3p	1	1	1	1	High
AL390879.1	hsa-miR-200c-3p	1	1	1	1	High
AL445305.1	hsa-miR-200c-3p	1	1	1	1	High
AL512504.1	hsa-miR-200c-3p	1	1	1	1	High
AL512633.1	hsa-miR-200c-3p	1	1	1	1	High
AL591501.1	hsa-miR-200c-3p	1	1	1	0	High
AL592295.4	hsa-miR-200c-3p	1	1	1	1	High
AL596087.1	hsa-miR-200c-3p	1	1	1	1	High
AP000357.1	hsa-miR-200c-3p	1	1	1	1	High
AP000926.1	hsa-miR-200c-3p	1	1	1	1	High
AP001000.1	hsa-miR-200c-3p	1	1	1	1	High
AP001160.3	hsa-miR-200c-3p	1	1	1	1	High
AP001596.1	hsa-miR-200c-3p	1	1	1	1	High
ARMC10P1	hsa-miR-200c-3p	1	1	1	1	High
ATP2B1-AS1	hsa-miR-200c-3p	1	1	1	1	High
ATP5F1AP2	hsa-miR-200c-3p	1	1	2	1	High
ATP5PBP7	hsa-miR-200c-3p	1	1	1	0	High
B3GNT10	hsa-miR-200c-3p	1	1	1	1	High
BNIP3P41	hsa-miR-200c-3p	1	1	1	1	High
BRD7P2	hsa-miR-200c-3p	1	1	1	1	High
BRE-AS1	hsa-miR-200c-3p	1	1	1	1	High
C1RL-AS1	hsa-miR-200c-3p	1	1	1	0	High
CCT6P3	hsa-miR-200c-3p	1	1	1	1	High
CDKN2B-AS1	hsa-miR-200c-3p	1	1	1	1	High
DHX9P1	hsa-miR-200c-3p	1	1	1	0	High
DKFZP586I1420	hsa-miR-200c-3p	1	1	1	1	High
DLEU1	hsa-miR-200c-3p	1	1	1	1	High
EBLN3P	hsa-miR-200c-3p	1	1	1	1	High
EEF1A1P4	hsa-miR-200c-3p	1	1	1	1	High
EIF4A2P4	hsa-miR-200c-3p	1	3	4	3	High
EIF5AP4	hsa-miR-200c-3p	1	1	1	1	High
ERP29P1	hsa-miR-200c-3p	1	1	1	1	High
FAM182A	hsa-miR-200c-3p	1	1	1	1	High
FER1L4	hsa-miR-200c-3p	1	1	1	1	High
FRG1HP	hsa-miR-200c-3p	1	1	1	1	High
GAPDHP65	hsa-miR-200c-3p	1	2	2	2	High
GARS-DT	hsa-miR-200c-3p	1	1	1	1	High
GAS5	hsa-miR-200c-3p	1	1	1	1	High
GMPSP1	hsa-miR-200c-3p	1	1	1	1	High
HCG11	hsa-miR-200c-3p	1	1	1	1	High
HNRNPA1P1	hsa-miR-200c-3p	1	1	1	1	High
HNRNPKP2	hsa-miR-200c-3p	1	1	1	1	High
HNRNPKP4	hsa-miR-200c-3p	2	2	2	2	High
HSP90AA5P	hsa-miR-200c-3p	1	1	1	1	High
HSPA8P4	hsa-miR-200c-3p	1	1	1	1	High
IPO7P1	hsa-miR-200c-3p	1	1	1	1	High
IPO7P2	hsa-miR-200c-3p	1	1	1	1	High
KCNQ1OT1	hsa-miR-200c-3p	1	1	1	1	High
KCTD21-AS1	hsa-miR-200c-3p	1	1	1	1	High
KMT5AP1	hsa-miR-200c-3p	1	1	1	1	High
LINC00174	hsa-miR-200c-3p	1	1	1	1	High
LINC00240	hsa-miR-200c-3p	1	2	1	1	High
LINC00324	hsa-miR-200c-3p	1	2	2	1	High
LINC00671	hsa-miR-200c-3p	1	1	1	1	High
LINC00674	hsa-miR-200c-3p	1	1	1	1	High
LINC00943	hsa-miR-200c-3p	1	1	1	1	High
LINC00973	hsa-miR-200c-3p	1	1	1	1	High
LINC01000	hsa-miR-200c-3p	1	1	1	1	High
LINC01560	hsa-miR-200c-3p	1	1	1	1	High
LINC01671	hsa-miR-200c-3p	1	1	1	1	High
LINC01900	hsa-miR-200c-3p	1	1	1	1	High
LINC02073	hsa-miR-200c-3p	1	1	1	1	High
LINC02163	hsa-miR-200c-3p	1	1	1	1	High
LINC02210	hsa-miR-200c-3p	1	1	2	0	High
LOC100128988	hsa-miR-200c-3p	1	1	1	1	High
LOC100507599	hsa-miR-200c-3p	1	1	1	1	High
LOC101928535	hsa-miR-200c-3p	1	1	1	0	High
LOC399975	hsa-miR-200c-3p	1	1	1	1	High
LOC401261	hsa-miR-200c-3p	1	1	1	1	High
LOC613266	hsa-miR-200c-3p	1	1	1	0	High
LOC646762	hsa-miR-200c-3p	1	1	1	1	High
LOC730101	hsa-miR-200c-3p	1	1	1	1	High
LRRC75A-AS1	hsa-miR-200c-3p	1	2	2	2	High
MALAT1	hsa-miR-200c-3p	5	7	7	5	High
MAPKAPK5-AS1	hsa-miR-200c-3p	1	1	1	1	High
MCM3AP-AS1	hsa-miR-200c-3p	1	1	1	1	High
METTL15P1	hsa-miR-200c-3p	1	1	1	1	High
MIR29B2CHG	hsa-miR-200c-3p	1	1	1	1	High
MSL3P1	hsa-miR-200c-3p	2	3	3	3	High
MTATP6P1	hsa-miR-200c-3p	1	1	1	1	High
MTATP6P11	hsa-miR-200c-3p	1	1	1	1	High
MTCO1P28	hsa-miR-200c-3p	1	1	1	1	High
MTCO1P47	hsa-miR-200c-3p	1	1	1	1	High
MTCO1P53	hsa-miR-200c-3p	1	1	1	1	High
MTCO2P22	hsa-miR-200c-3p	1	1	1	1	High
MTND4P35	hsa-miR-200c-3p	1	1	1	1	High
MTND6P11	hsa-miR-200c-3p	1	1	1	1	High
MTND6P4	hsa-miR-200c-3p	1	1	1	1	High
NAP1L1P3	hsa-miR-200c-3p	1	1	1	1	High
NCOA4P4	hsa-miR-200c-3p	1	1	1	1	High
NDUFB8P2	hsa-miR-200c-3p	1	1	1	1	High
NEAT1	hsa-miR-200c-3p	1	1	1	1	High
NMD3P1	hsa-miR-200c-3p	1	1	1	1	High
NORAD	hsa-miR-200c-3p	1	1	1	1	High
NUDT16P1	hsa-miR-200c-3p	1	1	1	1	High
OIP5-AS1	hsa-miR-200c-3p	1	1	1	1	High
OR2M1P	hsa-miR-200c-3p	1	1	1	1	High
OR7E59P	hsa-miR-200c-3p	1	1	1	1	High
OR7E87P	hsa-miR-200c-3p	1	1	1	1	High
PA2G4P6	hsa-miR-200c-3p	1	1	1	0	High
PABPC1P1	hsa-miR-200c-3p	1	1	1	1	High
PABPC1P11	hsa-miR-200c-3p	1	2	2	1	High
PABPC1P4	hsa-miR-200c-3p	1	7	8	6	High
PAXIP1-AS2	hsa-miR-200c-3p	1	1	1	0	High
PCDHB18P	hsa-miR-200c-3p	1	1	1	1	High
PDCD5P1	hsa-miR-200c-3p	1	1	1	1	High
PNPT1P1	hsa-miR-200c-3p	1	1	1	1	High
PRKAR1AP1	hsa-miR-200c-3p	1	1	1	1	High
PSMA3-AS1	hsa-miR-200c-3p	1	1	1	1	High
PTENP1	hsa-miR-200c-3p	1	1	1	1	High
PVT1	hsa-miR-200c-3p	2	1	2	1	High
RALGAPA1P1	hsa-miR-200c-3p	1	1	1	1	High
RBMS1P1	hsa-miR-200c-3p	1	1	1	1	High
RBMY1A3P	hsa-miR-200c-3p	1	1	1	1	High
RFWD2P1	hsa-miR-200c-3p	1	1	1	0	High
RPL21P11	hsa-miR-200c-3p	1	1	1	1	High
RPL23AP73	hsa-miR-200c-3p	1	1	1	1	High
RPL4P3	hsa-miR-200c-3p	1	1	1	0	High
RPL7P9	hsa-miR-200c-3p	1	1	1	1	High
RPS20P25	hsa-miR-200c-3p	1	1	1	1	High
SDCBPP2	hsa-miR-200c-3p	1	2	2	2	High
SLC25A5-AS1	hsa-miR-200c-3p	1	1	1	1	High
SNHG15	hsa-miR-200c-3p	1	1	1	1	High
SNHG22	hsa-miR-200c-3p	1	1	1	1	High
SNHG29	hsa-miR-200c-3p	2	4	4	4	High
SNHG4	hsa-miR-200c-3p	1	2	2	2	High
SNHG6	hsa-miR-200c-3p	1	1	1	1	High
SNHG7	hsa-miR-200c-3p	1	1	1	1	High
STRA6LP	hsa-miR-200c-3p	1	1	1	1	High
SUGT1P3	hsa-miR-200c-3p	1	1	1	1	High
SUMO1P1	hsa-miR-200c-3p	1	1	1	1	High
TCP1P1	hsa-miR-200c-3p	1	1	1	1	High
TDGP1	hsa-miR-200c-3p	1	1	1	1	High
TMEM147-AS1	hsa-miR-200c-3p	1	1	1	1	High
TMEM183B	hsa-miR-200c-3p	1	1	1	1	High
TOMM20P4	hsa-miR-200c-3p	1	1	1	1	High
TPT1P4	hsa-miR-200c-3p	1	1	1	1	High
TSNAX-DISC1	hsa-miR-200c-3p	1	1	1	1	High
TTC21B-AS1	hsa-miR-200c-3p	1	1	1	1	High
TUBA3FP	hsa-miR-200c-3p	1	1	1	1	High
UBA6-AS1	hsa-miR-200c-3p	1	1	1	1	High
UBE2MP1	hsa-miR-200c-3p	1	2	3	2	High
XIST	hsa-miR-200c-3p	3	2	3	2	High
XLOC_000647	hsa-miR-200c-3p	1	1	1	1	High
XLOC_006069	hsa-miR-200c-3p	1	1	1	1	High
XLOC_006138	hsa-miR-200c-3p	1	1	1	1	High
XLOC_006242	hsa-miR-200c-3p	1	1	1	1	High
XLOC_006753	hsa-miR-200c-3p	1	1	1	1	High
XLOC_008185	hsa-miR-200c-3p	1	1	1	1	High
XLOC_009224	hsa-miR-200c-3p	1	1	1	1	High
XLOC_009269	hsa-miR-200c-3p	1	1	1	0	High
XLOC_009279	hsa-miR-200c-3p	1	1	1	1	High
XLOC_009447	hsa-miR-200c-3p	1	1	1	0	High
XLOC_010202	hsa-miR-200c-3p	1	1	1	1	High
XLOC_012945	hsa-miR-200c-3p	1	1	1	1	High
XLOC_013370	hsa-miR-200c-3p	1	1	1	1	High
XLOC_013994	hsa-miR-200c-3p	1	1	1	1	High
Z95115.1	hsa-miR-200c-3p	1	1	1	1	High
ZFYVE9P1	hsa-miR-200c-3p	1	1	1	1	High
AC003072.1	hsa-miR-429	1	3	4	3	High
AC004943.2	hsa-miR-429	1	1	1	1	High
AC005090.1	hsa-miR-429	1	1	1	1	High
AC005261.1	hsa-miR-429	2	2	2	2	High
AC006058.1	hsa-miR-429	1	1	1	1	High
AC006254.3	hsa-miR-429	1	1	1	1	High
AC006504.8	hsa-miR-429	1	1	1	1	High
AC006978.1	hsa-miR-429	1	1	1	1	High
AC008565.1	hsa-miR-429	1	1	1	1	High
AC009779.2	hsa-miR-429	1	1	1	1	High
AC010327.3	hsa-miR-429	1	1	1	1	High
AC010327.5	hsa-miR-429	1	1	1	1	High
AC010336.8	hsa-miR-429	1	1	1	1	High
AC010342.1	hsa-miR-429	1	1	1	1	High
AC011503.2	hsa-miR-429	1	1	1	1	High
AC011933.2	hsa-miR-429	1	1	1	1	High
AC012073.1	hsa-miR-429	1	1	1	1	High
AC012377.1	hsa-miR-429	1	1	1	1	High
AC019069.1	hsa-miR-429	1	1	1	1	High
AC024060.1	hsa-miR-429	1	1	1	1	High
AC027804.1	hsa-miR-429	1	1	1	1	High
AC034244.2	hsa-miR-429	1	1	1	1	High
AC048382.6	hsa-miR-429	1	1	1	1	High
AC067904.2	hsa-miR-429	1	1	1	1	High
AC068025.2	hsa-miR-429	1	1	1	1	High
AC074117.1	hsa-miR-429	1	1	1	1	High
AC078899.1	hsa-miR-429	1	1	1	1	High
AC090017.1	hsa-miR-429	1	1	1	1	High
AC093227.1	hsa-miR-429	1	1	1	1	High
AC095055.1	hsa-miR-429	1	1	1	1	High
AC097459.1	hsa-miR-429	1	1	1	1	High
AC099524.1	hsa-miR-429	1	1	1	1	High
AC104763.1	hsa-miR-429	1	1	1	1	High
AC104771.1	hsa-miR-429	1	1	1	1	High
AC107953.2	hsa-miR-429	1	1	1	1	High
AC107959.1	hsa-miR-429	1	1	1	1	High
AC108134.2	hsa-miR-429	1	1	1	1	High
AC114980.1	hsa-miR-429	1	1	1	1	High
AC115837.1	hsa-miR-429	1	1	1	1	High
AC117409.1	hsa-miR-429	1	1	1	1	High
AL034417.4	hsa-miR-429	1	1	1	1	High
AL049840.4	hsa-miR-429	1	1	1	1	High
AL049840.5	hsa-miR-429	1	1	1	1	High
AL109741.2	hsa-miR-429	1	1	1	1	High
AL109976.1	hsa-miR-429	1	1	1	1	High
AL118506.1	hsa-miR-429	1	1	1	1	High
AL136116.2	hsa-miR-429	1	1	1	1	High
AL139384.2	hsa-miR-429	1	1	1	1	High
AL157392.3	hsa-miR-429	1	1	1	1	High
AL354714.2	hsa-miR-429	1	1	1	1	High
AL359921.1	hsa-miR-429	1	1	1	1	High
AL365181.3	hsa-miR-429	1	1	1	1	High
AL365203.2	hsa-miR-429	1	1	1	1	High
AL391069.2	hsa-miR-429	1	1	1	1	High
AL445305.1	hsa-miR-429	1	1	1	1	High
AL606760.1	hsa-miR-429	1	1	1	1	High
AL606834.2	hsa-miR-429	1	1	1	1	High
AL606970.4	hsa-miR-429	1	1	1	1	High
ANKRD18CP	hsa-miR-429	1	1	1	1	High
AP000926.1	hsa-miR-429	1	1	1	1	High
AP006216.1	hsa-miR-429	1	1	1	1	High
ATP5F1AP2	hsa-miR-429	1	3	3	3	High
B3GNT10	hsa-miR-429	1	1	1	1	High
BACE1-AS	hsa-miR-429	1	1	1	1	High
BX284668.2	hsa-miR-429	1	1	1	1	High
BX323046.1	hsa-miR-429	1	1	1	1	High
C15orf54	hsa-miR-429	1	1	1	1	High
CCT8P1	hsa-miR-429	1	1	1	1	High
CLCA3P	hsa-miR-429	1	1	1	1	High
DDX6P1	hsa-miR-429	1	1	1	1	High
DKFZP586I1420	hsa-miR-429	1	1	1	1	High
DLEU1	hsa-miR-429	1	1	1	1	High
DLGAP1-AS1	hsa-miR-429	1	1	1	1	High
EIF4A2P4	hsa-miR-429	1	1	1	1	High
GAPDHP65	hsa-miR-429	1	1	1	1	High
GAS5	hsa-miR-429	1	1	1	1	High
GMPSP1	hsa-miR-429	1	1	1	1	High
HNRNPKP2	hsa-miR-429	1	1	1	1	High
HSD3BP4	hsa-miR-429	1	1	1	1	High
ITGB1-DT	hsa-miR-429	1	1	1	1	High
JPX	hsa-miR-429	1	1	1	1	High
KRT16P6	hsa-miR-429	1	1	1	1	High
LEF1-AS1	hsa-miR-429	1	1	1	1	High
LINC00115	hsa-miR-429	1	1	1	1	High
LINC00240	hsa-miR-429	1	2	1	1	High
LINC00520	hsa-miR-429	1	1	1	1	High
LINC00630	hsa-miR-429	1	1	1	1	High
LINC00667	hsa-miR-429	1	1	1	1	High
LINC00674	hsa-miR-429	1	1	1	1	High
LINC00910	hsa-miR-429	2	2	2	2	High
LINC00963	hsa-miR-429	1	1	1	1	High
LINC00973	hsa-miR-429	1	1	1	1	High
LINC01000	hsa-miR-429	1	1	1	1	High
LINC01128	hsa-miR-429	1	1	1	1	High
LINC01234	hsa-miR-429	1	1	1	1	High
LINC01671	hsa-miR-429	1	1	1	1	High
LINC01715	hsa-miR-429	1	2	2	2	High
LINC01881	hsa-miR-429	1	1	1	1	High
LINC02240	hsa-miR-429	1	1	1	1	High
LOC100286922	hsa-miR-429	1	1	1	1	High
LOC646762	hsa-miR-429	1	1	1	1	High
LOC730101	hsa-miR-429	2	2	2	2	High
LRRC75A-AS1	hsa-miR-429	1	1	1	1	High
MALAT1	hsa-miR-429	4	7	6	4	High
MAPKAPK5-AS1	hsa-miR-429	1	1	1	1	High
MIR3142HG	hsa-miR-429	1	1	1	1	High
MSL3P1	hsa-miR-429	1	1	1	1	High
MTCO1P22	hsa-miR-429	1	1	1	1	High
MTCO1P53	hsa-miR-429	1	1	1	1	High
MTCO2P22	hsa-miR-429	1	2	2	2	High
MTCO2P8	hsa-miR-429	1	1	1	1	High
MTND1P23	hsa-miR-429	1	2	2	2	High
MTND4P12	hsa-miR-429	1	2	2	2	High
MTND4P35	hsa-miR-429	1	1	1	1	High
MYLK-AS1	hsa-miR-429	1	1	1	1	High
NAP1L1P3	hsa-miR-429	1	1	1	1	High
NBPF8	hsa-miR-429	1	1	1	1	High
NCOA4P4	hsa-miR-429	1	1	1	1	High
NDUFA5P11	hsa-miR-429	1	1	1	1	High
NDUFB8P2	hsa-miR-429	1	1	1	1	High
NEAT1	hsa-miR-429	1	3	2	2	High
NOP14-AS1	hsa-miR-429	1	1	1	1	High
NPTN-IT1	hsa-miR-429	1	1	1	1	High
OIP5-AS1	hsa-miR-429	1	1	1	1	High
PDCD5P1	hsa-miR-429	1	1	1	1	High
PHC1P1	hsa-miR-429	1	1	1	1	High
PPIL1P1	hsa-miR-429	1	1	1	1	High
PSMA3-AS1	hsa-miR-429	2	2	2	2	High
PVT1	hsa-miR-429	2	1	2	1	High
RALGAPA1P1	hsa-miR-429	1	1	1	1	High
RBMS1P1	hsa-miR-429	1	1	1	1	High
RPL23AP73	hsa-miR-429	1	1	1	1	High
RPS19P1	hsa-miR-429	1	1	1	1	High
RPS4XP22	hsa-miR-429	1	1	1	1	High
RPS7P1	hsa-miR-429	1	1	1	1	High
SDCBPP2	hsa-miR-429	1	2	2	2	High
SKINT1L	hsa-miR-429	1	1	1	1	High
SNHG1	hsa-miR-429	1	1	1	1	High
SNHG10	hsa-miR-429	2	2	2	2	High
SNHG14	hsa-miR-429	1	1	1	1	High
SNHG15	hsa-miR-429	1	1	1	1	High
SNHG22	hsa-miR-429	1	1	1	1	High
SNHG29	hsa-miR-429	2	2	2	2	High
SNHG4	hsa-miR-429	1	1	1	1	High
SNHG6	hsa-miR-429	1	1	1	1	High
SRGAP2D	hsa-miR-429	1	1	1	1	High
STXBP5-AS1	hsa-miR-429	1	1	1	1	High
SUZ12P1	hsa-miR-429	1	1	1	1	High
TDGP1	hsa-miR-429	1	1	1	1	High
TOMM20P4	hsa-miR-429	1	1	1	1	High
TRAF3IP2-AS1	hsa-miR-429	1	1	1	1	High
TRHDE-AS1	hsa-miR-429	1	1	1	1	High
VPS35P1	hsa-miR-429	1	1	1	1	High
XIST	hsa-miR-429	3	2	3	3	High
XLOC_003261	hsa-miR-429	1	1	1	1	High
XLOC_003406	hsa-miR-429	1	1	1	1	High
XLOC_006069	hsa-miR-429	1	1	1	1	High
XLOC_006242	hsa-miR-429	1	1	1	1	High
XLOC_006753	hsa-miR-429	1	1	1	1	High
XLOC_007241	hsa-miR-429	1	1	1	1	High
XLOC_007503	hsa-miR-429	1	1	1	1	High
XLOC_007992	hsa-miR-429	1	1	1	1	High
XLOC_008185	hsa-miR-429	1	1	1	1	High
XLOC_009279	hsa-miR-429	1	1	1	1	High
XLOC_009615	hsa-miR-429	1	1	1	1	High
XLOC_010202	hsa-miR-429	1	1	1	1	High
XLOC_010204	hsa-miR-429	1	1	1	1	High
XLOC_010575	hsa-miR-429	1	1	1	1	High
XLOC_011183	hsa-miR-429	1	1	1	1	High
XLOC_011218	hsa-miR-429	1	1	1	1	High
XLOC_012945	hsa-miR-429	1	1	1	1	High
XLOC_013994	hsa-miR-429	1	1	1	1	High
ZFHX4-AS1	hsa-miR-429	1	1	1	1	High
ZFYVE9P1	hsa-miR-429	1	1	1	1	High

## Sheet: Table S5
Table S5: miRNA–lncRNA pairs retrieved from ENCORI database for the miR-200 family.
miRNAid	miRNAname	geneID	geneName	geneType	chromosome	start	end	strand	clipExpNum	degraExpNum	RBP	TDMDScore	phyloP	pancancerNum
MIMAT0000682	hsa-miR-200a-3p	ENSG00000278600	AC015871.3	lncRNA	chr15	79922155	79922175	-	1	0	AGO1	1.0631	0.256	1
MIMAT0000682	hsa-miR-200a-3p	ENSG00000226380	AC016831.1	lncRNA	chr7	130877466	130877487	-	62	0	AGO1,AGO1-4,AGO2,AGO3	0.8868	7.402	4
MIMAT0000682	hsa-miR-200a-3p	ENSG00000230551	AC021078.1	lncRNA	chr5	149496296	149496322	-	2	1	AGO2	0.9058	4.849	0
MIMAT0000682	hsa-miR-200a-3p	ENSG00000272155	AC055822.1	lncRNA	chr8	65714728	65714749	-	1	0	AGO2	1.5458	0.25	4
MIMAT0000682	hsa-miR-200a-3p	ENSG00000259976	AC093010.2	lncRNA	chr3	114315713	114315734	-	5	0	AGO1-4,AGO2	1.0941	1.818	11
MIMAT0000682	hsa-miR-200a-3p	ENSG00000260196	AC124798.1	lncRNA	chr11	17380835	17380854	+	6	0	AGO1-4,AGO2	0.8891	0.093	5
MIMAT0000682	hsa-miR-200a-3p	ENSG00000286129	AC245060.7	lncRNA	chr22	22318979	22319000	+	2	0	AGO2	-0.7727	-0.777	0
MIMAT0000682	hsa-miR-200a-3p	ENSG00000269958	AL049840.5	lncRNA	chr14	103696410	103696437	+	1	0	AGO1-4	1.2483	0.39	4
MIMAT0000682	hsa-miR-200a-3p	ENSG00000227706	AL713998.1	lncRNA	chr6	67888767	67888786	-	3	0	AGO1	1.1419	-0.15	7
MIMAT0000682	hsa-miR-200a-3p	ENSG00000231764	DLX6-AS1	lncRNA	chr7	96962426	96962448	-	1	0	AGO2	1.2971	-0.381	2
MIMAT0000682	hsa-miR-200a-3p	ENSG00000281649	EBLN3P	lncRNA	chr9	37086868	37086889	+	3	0	AGO1,AGO2	-0.0217	0.154	4
MIMAT0000682	hsa-miR-200a-3p	ENSG00000269821	KCNQ1OT1	lncRNA	chr11	2661973	2661993	-	2	0	AGO1-4,AGO2	1.1164	1.95	1
MIMAT0000682	hsa-miR-200a-3p	ENSG00000212719	LINC02693	lncRNA	chr17	21532968	21532989	-	3	0	AGO1,AGO2	0.9479	1.53	20
MIMAT0000682	hsa-miR-200a-3p	ENSG00000251562	MALAT1	lncRNA	chr11	65503669	65503691	+	15	2	AGO1-4,AGO2	0.868	2.079	1
MIMAT0000682	hsa-miR-200a-3p	ENSG00000203709	MIR29B2CHG	lncRNA	chr1	207802449	207802470	-	84	0	AGO1,AGO1-4,AGO2,AGO3,AGO4	0.8868	7.093	3
MIMAT0000682	hsa-miR-200a-3p	ENSG00000228526	MIR34AHG	lncRNA	chr1	9151445	9151466	-	1	0	AGO1	0.4627	-0.402	0
MIMAT0000682	hsa-miR-200a-3p	ENSG00000172965	MIR4435-2HG	lncRNA	chr2	111492253	111492279	-	1	0	AGO1-4	1.2061	0.125	12
MIMAT0000682	hsa-miR-200a-3p	ENSG00000245532	NEAT1	lncRNA	chr11	65434313	65434334	+	3	0	AGO1-4,AGO2	-0.1503	-0.189	1
MIMAT0000682	hsa-miR-200a-3p	ENSG00000247556	OIP5-AS1	lncRNA	chr15	41300228	41300251	+	2	0	AGO2	1.2162	-0.339	4
MIMAT0000682	hsa-miR-200a-3p	ENSG00000117242	PINK1-AS	lncRNA	chr1	20651855	20651875	-	1	0	AGO1-4	1.1208	-0.05	1
MIMAT0000682	hsa-miR-200a-3p	ENSG00000239911	PRKAG2-AS1	lncRNA	chr7	151879069	151879089	+	2	0	AGO2	1.2261	-0.168	2
MIMAT0000682	hsa-miR-200a-3p	ENSG00000224078	SNHG14	lncRNA	chr15	24991574	24991594	+	1	0	AGO2	1.1308	0.189	7
MIMAT0000682	hsa-miR-200a-3p	ENSG00000163597	SNHG16	lncRNA	chr17	76563664	76563686	+	1	0	AGO2	0.8182	0.745	12
MIMAT0000682	hsa-miR-200a-3p	ENSG00000231064	THBS3-AS1	lncRNA	chr1	155195197	155195220	+	52	0	AGO1,AGO1-4,AGO2,AGO3	0.8226	3.557	0
MIMAT0000682	hsa-miR-200a-3p	ENSG00000236144	TMEM147-AS1	lncRNA	chr19	35543164	35543182	-	2	0	AGO2	0.8847	0.101	2
MIMAT0000682	hsa-miR-200a-3p	ENSG00000229807	XIST	lncRNA	chrX	73842552	73842575	-	5	0	AGO1-4,AGO2	1.0831	0.617	2
MIMAT0000318	hsa-miR-200b-3p	ENSG00000268205	AC005261.1	lncRNA	chr19	57306005	57306026	+	7	0	AGO1-4,AGO2	1.2073	0.371	1
MIMAT0000318	hsa-miR-200b-3p	ENSG00000280106	AC008555.6	TEC	chr19	34950138	34950161	-	5	0	AGO1,AGO2	1.0377	-0.028	1
MIMAT0000318	hsa-miR-200b-3p	ENSG00000267309	AC092295.2	lncRNA	chr19	36490377	36490396	+	2	0	AGO1-4,AGO2	1.0588	0.061	2
MIMAT0000318	hsa-miR-200b-3p	ENSG00000245213	AC105285.1	lncRNA	chr4	173168031	173168054	-	1	0	AGO2	1.0177	0.163	2
MIMAT0000318	hsa-miR-200b-3p	ENSG00000260563	AC132872.1	lncRNA	chr17	82294201	82294224	+	1	0	AGO2	0.98	0.157	5
MIMAT0000318	hsa-miR-200b-3p	ENSG00000269958	AL049840.5	lncRNA	chr14	103696353	103696368	+	1	0	AGO2	-0.712	-0.557	7
MIMAT0000318	hsa-miR-200b-3p	ENSG00000277151	AL138820.1	lncRNA	chr13	32785699	32785718	+	1	0	AGO2	1.46	0.071	5
MIMAT0000318	hsa-miR-200b-3p	ENSG00000279608	AL353795.3	TEC	chr9	35042666	35042688	-	1	0	AGO1-4	1.5125	0.088	2
MIMAT0000318	hsa-miR-200b-3p	ENSG00000225439	BOLA3-AS1	lncRNA	chr2	74149025	74149045	+	1	0	AGO2	1.0255	0.076	14
MIMAT0000318	hsa-miR-200b-3p	ENSG00000269821	KCNQ1OT1	lncRNA	chr11	2661284	2661304	-	1	0	AGO1-4	0.9279	-0.49	1
MIMAT0000318	hsa-miR-200b-3p	ENSG00000251562	MALAT1	lncRNA	chr11	65503197	65503219	+	10	0	AGO1-4,AGO2	0.7021	1.657	3
MIMAT0000318	hsa-miR-200b-3p	ENSG00000234608	MAPKAPK5-AS1	lncRNA	chr12	111839804	111839826	-	1	0	AGO2	1.1873	-0.13	3
MIMAT0000318	hsa-miR-200b-3p	ENSG00000245532	NEAT1	lncRNA	chr11	65432924	65432945	+	6	0	AGO1-4,AGO2	0.6112	0.117	1
MIMAT0000318	hsa-miR-200b-3p	ENSG00000247556	OIP5-AS1	lncRNA	chr15	41301716	41301737	+	3	0	AGO2	1.0964	0.851	5
MIMAT0000318	hsa-miR-200b-3p	ENSG00000267107	PCAT19	lncRNA	chr19	41454697	41454716	-	2	0	AGO1	1.0565	0.115	12
MIMAT0000318	hsa-miR-200b-3p	ENSG00000196204	RNF216P1	lncRNA	chr7	4989130	4989151	+	1	0	AGO2	0.3729	2.731	13
MIMAT0000318	hsa-miR-200b-3p	ENSG00000226419	SLC16A1-AS1	lncRNA	chr1	112969066	112969085	+	2	0	AGO2	1.0643	0.31	15
MIMAT0000318	hsa-miR-200b-3p	ENSG00000267322	SNHG22	lncRNA	chr18	49814155	49814176	+	1	0	AGO2	0.8492	1.1	1
MIMAT0000318	hsa-miR-200b-3p	ENSG00000175061	SNHG29	lncRNA	chr17	16439467	16439486	+	1	0	AGO1	0.9036	-1.065	3
MIMAT0000318	hsa-miR-200b-3p	ENSG00000230513	THAP7-AS1	lncRNA	chr22	21002269	21002289	+	1	0	AGO2	0.5244	-1.763	5
MIMAT0000318	hsa-miR-200b-3p	ENSG00000229807	XIST	lncRNA	chrX	73826507	73826529	-	10	0	AGO1-4,AGO2	1.1042	0.289	1
MIMAT0000318	hsa-miR-200b-3p	ENSG00000271533	Z83843.1	lncRNA	chrX	74211146	74211163	-	3	0	AGO1,AGO2	1.0987	0.353	2
MIMAT0000318	hsa-miR-200b-3p	ENSG00000280383	Z95331.1	lncRNA	chr22	45675880	45675901	+	1	0	AGO1-4	1.4146	0.412	3
MIMAT0000617	hsa-miR-200c-3p	ENSG00000268205	AC005261.1	lncRNA	chr19	57306004	57306026	+	7	0	AGO1-4,AGO2	0.8006	0.323	2
MIMAT0000617	hsa-miR-200c-3p	ENSG00000280106	AC008555.6	TEC	chr19	34950138	34950162	-	5	0	AGO1,AGO2	1	-0.006	3
MIMAT0000617	hsa-miR-200c-3p	ENSG00000267309	AC092295.2	lncRNA	chr19	36490373	36490396	+	2	0	AGO1-4,AGO2	0.6461	0.107	3
MIMAT0000617	hsa-miR-200c-3p	ENSG00000245213	AC105285.1	lncRNA	chr4	173168031	173168053	-	1	0	AGO2	0.3248	0.194	3
MIMAT0000617	hsa-miR-200c-3p	ENSG00000260563	AC132872.1	lncRNA	chr17	82294203	82294224	+	1	0	AGO2	1.0307	0.134	7
MIMAT0000617	hsa-miR-200c-3p	ENSG00000269958	AL049840.5	lncRNA	chr14	103696353	103696368	+	1	0	AGO2	-0.9111	-0.557	5
MIMAT0000617	hsa-miR-200c-3p	ENSG00000277151	AL138820.1	lncRNA	chr13	32785698	32785718	+	1	0	AGO2	1.3885	0.081	9
MIMAT0000617	hsa-miR-200c-3p	ENSG00000279608	AL353795.3	TEC	chr9	35042666	35042689	-	1	0	AGO1-4	1.0089	0.085	2
MIMAT0000617	hsa-miR-200c-3p	ENSG00000225439	BOLA3-AS1	lncRNA	chr2	74149024	74149045	+	1	0	AGO2	0.9194	0.078	8
MIMAT0000617	hsa-miR-200c-3p	ENSG00000269821	KCNQ1OT1	lncRNA	chr11	2661284	2661308	-	1	0	AGO1-4	0.9236	-0.358	5
MIMAT0000617	hsa-miR-200c-3p	ENSG00000251562	MALAT1	lncRNA	chr11	65503196	65503219	+	10	0	AGO1-4,AGO2	0.4935	1.809	4
MIMAT0000617	hsa-miR-200c-3p	ENSG00000234608	MAPKAPK5-AS1	lncRNA	chr12	111839804	111839827	-	1	0	AGO2	0.9671	-0.161	3
MIMAT0000617	hsa-miR-200c-3p	ENSG00000245532	NEAT1	lncRNA	chr11	65432924	65432945	+	6	0	AGO1-4,AGO2	0.8261	0.117	1
MIMAT0000617	hsa-miR-200c-3p	ENSG00000247556	OIP5-AS1	lncRNA	chr15	41301715	41301737	+	3	0	AGO2	0.8939	0.853	6
MIMAT0000617	hsa-miR-200c-3p	ENSG00000267107	PCAT19	lncRNA	chr19	41454697	41454717	-	2	0	AGO1	0.7826	0.121	16
MIMAT0000617	hsa-miR-200c-3p	ENSG00000196204	RNF216P1	lncRNA	chr7	4989129	4989151	+	1	0	AGO2	0.064	2.713	11
MIMAT0000617	hsa-miR-200c-3p	ENSG00000226419	SLC16A1-AS1	lncRNA	chr1	112969062	112969085	+	2	0	AGO2	1.0817	0.264	16
MIMAT0000617	hsa-miR-200c-3p	ENSG00000224078	SNHG14	lncRNA	chr15	25105970	25105993	+	1	0	AGO1	1.0859	-0.924	6
MIMAT0000617	hsa-miR-200c-3p	ENSG00000267322	SNHG22	lncRNA	chr18	49814154	49814176	+	1	0	AGO2	1.1017	1.084	6
MIMAT0000617	hsa-miR-200c-3p	ENSG00000175061	SNHG29	lncRNA	chr17	16439464	16439486	+	1	0	AGO1	0.2789	-0.927	4
MIMAT0000617	hsa-miR-200c-3p	ENSG00000230513	THAP7-AS1	lncRNA	chr22	21002267	21002289	+	1	0	AGO2	0.6596	-1.71	6
MIMAT0000617	hsa-miR-200c-3p	ENSG00000229807	XIST	lncRNA	chrX	73827446	73827470	-	10	0	AGO1-4,AGO2	1.0382	1.24	2
MIMAT0000617	hsa-miR-200c-3p	ENSG00000271533	Z83843.1	lncRNA	chrX	74211146	74211164	-	3	0	AGO1,AGO2	1.2428	0.269	4
MIMAT0000617	hsa-miR-200c-3p	ENSG00000280383	Z95331.1	lncRNA	chr22	45675879	45675901	+	1	0	AGO1-4	0.9989	0.404	1
MIMAT0000432	hsa-miR-141-3p	ENSG00000278600	AC015871.3	lncRNA	chr15	79922155	79922176	-	1	0	AGO1	0.2698	0.265	3
MIMAT0000432	hsa-miR-141-3p	ENSG00000226380	AC016831.1	lncRNA	chr7	130877466	130877487	-	62	0	AGO1,AGO1-4,AGO2,AGO3	0.8868	7.402	7
MIMAT0000432	hsa-miR-141-3p	ENSG00000230551	AC021078.1	lncRNA	chr5	149496296	149496317	-	2	1	AGO2	0.5765	5.371	1
MIMAT0000432	hsa-miR-141-3p	ENSG00000272155	AC055822.1	lncRNA	chr8	65714728	65714749	-	1	0	AGO2	0.4224	0.25	3
MIMAT0000432	hsa-miR-141-3p	ENSG00000259976	AC093010.2	lncRNA	chr3	114315713	114315735	-	5	0	AGO1-4,AGO2	1.1352	1.845	20
MIMAT0000432	hsa-miR-141-3p	ENSG00000260196	AC124798.1	lncRNA	chr11	17380835	17380854	+	6	0	AGO1-4,AGO2	0.9945	0.093	5
MIMAT0000432	hsa-miR-141-3p	ENSG00000286129	AC245060.7	lncRNA	chr22	22318979	22319000	+	2	0	AGO2	-0.5455	-0.777	0
MIMAT0000432	hsa-miR-141-3p	ENSG00000269958	AL049840.5	lncRNA	chr14	103696410	103696437	+	1	0	AGO1-4	1.2483	0.39	2
MIMAT0000432	hsa-miR-141-3p	ENSG00000227706	AL713998.1	lncRNA	chr6	67888767	67888786	-	3	0	AGO1	0.9389	-0.15	6
MIMAT0000432	hsa-miR-141-3p	ENSG00000231764	DLX6-AS1	lncRNA	chr7	96962426	96962446	-	1	0	AGO2	1.1685	-0.385	2
MIMAT0000432	hsa-miR-141-3p	ENSG00000281649	EBLN3P	lncRNA	chr9	37086868	37086889	+	3	0	AGO1,AGO2	-0.0217	0.154	6
MIMAT0000432	hsa-miR-141-3p	ENSG00000269821	KCNQ1OT1	lncRNA	chr11	2661973	2661993	-	2	0	AGO1-4,AGO2	1.1164	1.95	1
MIMAT0000432	hsa-miR-141-3p	ENSG00000212719	LINC02693	lncRNA	chr17	21532968	21532989	-	3	0	AGO1,AGO2	0.9479	1.53	18
MIMAT0000432	hsa-miR-141-3p	ENSG00000251562	MALAT1	lncRNA	chr11	65503666	65503691	+	15	2	AGO1-4,AGO2	0.9467	1.889	0
MIMAT0000432	hsa-miR-141-3p	ENSG00000203709	MIR29B2CHG	lncRNA	chr1	207802449	207802470	-	85	0	AGO1,AGO1-4,AGO2,AGO3,AGO4	0.8868	7.093	3
MIMAT0000432	hsa-miR-141-3p	ENSG00000228526	MIR34AHG	lncRNA	chr1	9151445	9151466	-	1	0	AGO1	0.4627	-0.402	3
MIMAT0000432	hsa-miR-141-3p	ENSG00000172965	MIR4435-2HG	lncRNA	chr2	111492253	111492276	-	1	0	AGO1-4	0.8891	0.141	11
MIMAT0000432	hsa-miR-141-3p	ENSG00000245532	NEAT1	lncRNA	chr11	65434313	65434334	+	3	0	AGO1-4,AGO2	-0.1503	-0.189	1
MIMAT0000432	hsa-miR-141-3p	ENSG00000247556	OIP5-AS1	lncRNA	chr15	41300228	41300251	+	2	0	AGO2	0.8248	-0.339	9
MIMAT0000432	hsa-miR-141-3p	ENSG00000117242	PINK1-AS	lncRNA	chr1	20651855	20651875	-	1	0	AGO1-4	1.3237	-0.05	3
MIMAT0000432	hsa-miR-141-3p	ENSG00000239911	PRKAG2-AS1	lncRNA	chr7	151879069	151879089	+	2	0	AGO2	1.6599	-0.168	4
MIMAT0000432	hsa-miR-141-3p	ENSG00000224078	SNHG14	lncRNA	chr15	24991573	24991594	+	1	0	AGO2	0.7395	0.213	10
MIMAT0000432	hsa-miR-141-3p	ENSG00000163597	SNHG16	lncRNA	chr17	76563668	76563686	+	1	0	AGO2	0.5664	0.563	6
MIMAT0000432	hsa-miR-141-3p	ENSG00000231064	THBS3-AS1	lncRNA	chr1	155195197	155195220	+	52	0	AGO1,AGO1-4,AGO2,AGO3	0.6153	3.557	0
MIMAT0000432	hsa-miR-141-3p	ENSG00000236144	TMEM147-AS1	lncRNA	chr19	35543164	35543185	-	2	0	AGO2	0.8182	0.052	1
MIMAT0000432	hsa-miR-141-3p	ENSG00000229807	XIST	lncRNA	chrX	73842552	73842574	-	5	0	AGO1-4,AGO2	0.762	0.636	4
MIMAT0001536	hsa-miR-429	ENSG00000268205	AC005261.1	lncRNA	chr19	57306004	57306026	+	7	0	AGO1-4,AGO2	1.1164	0.323	2
MIMAT0001536	hsa-miR-429	ENSG00000280106	AC008555.6	TEC	chr19	34950138	34950161	-	5	0	AGO1,AGO2	1.0477	-0.028	2
MIMAT0001536	hsa-miR-429	ENSG00000267309	AC092295.2	lncRNA	chr19	36490374	36490396	+	2	0	AGO1-4,AGO2	0.9734	0.097	2
MIMAT0001536	hsa-miR-429	ENSG00000245213	AC105285.1	lncRNA	chr4	173168031	173168052	-	1	0	AGO2	0.5846	0.2	4
MIMAT0001536	hsa-miR-429	ENSG00000260563	AC132872.1	lncRNA	chr17	82294204	82294224	+	1	0	AGO2	1.3902	0.101	5
MIMAT0001536	hsa-miR-429	ENSG00000269958	AL049840.5	lncRNA	chr14	103696353	103696368	+	1	0	AGO2	-0.4847	-0.557	5
MIMAT0001536	hsa-miR-429	ENSG00000277151	AL138820.1	lncRNA	chr13	32785698	32785718	+	1	0	AGO2	0.8703	0.081	7
MIMAT0001536	hsa-miR-429	ENSG00000279608	AL353795.3	TEC	chr9	35042666	35042687	-	1	0	AGO1-4	1.1109	0.139	2
MIMAT0001536	hsa-miR-429	ENSG00000225439	BOLA3-AS1	lncRNA	chr2	74149026	74149045	+	1	0	AGO2	1.0709	0.047	13
MIMAT0001536	hsa-miR-429	ENSG00000269821	KCNQ1OT1	lncRNA	chr11	2661284	2661306	-	1	0	AGO1-4	0.5579	-0.426	3
MIMAT0001536	hsa-miR-429	ENSG00000251562	MALAT1	lncRNA	chr11	65503199	65503219	+	9	0	AGO1-4,AGO2	0.694	1.557	0
MIMAT0001536	hsa-miR-429	ENSG00000234608	MAPKAPK5-AS1	lncRNA	chr12	111839804	111839826	-	1	0	AGO2	0.9349	-0.13	3
MIMAT0001536	hsa-miR-429	ENSG00000245532	NEAT1	lncRNA	chr11	65432924	65432945	+	6	0	AGO1-4,AGO2	0.8347	0.117	1
MIMAT0001536	hsa-miR-429	ENSG00000247556	OIP5-AS1	lncRNA	chr15	41301716	41301737	+	3	0	AGO2	0.9372	0.851	7
MIMAT0001536	hsa-miR-429	ENSG00000267107	PCAT19	lncRNA	chr19	41454697	41454722	-	2	0	AGO1	0.9678	0.1	10
MIMAT0001536	hsa-miR-429	ENSG00000196204	RNF216P1	lncRNA	chr7	4989130	4989151	+	1	0	AGO2	0.0315	2.731	13
MIMAT0001536	hsa-miR-429	ENSG00000226419	SLC16A1-AS1	lncRNA	chr1	112969065	112969085	+	2	0	AGO2	0.9734	0.223	14
MIMAT0001536	hsa-miR-429	ENSG00000224078	SNHG14	lncRNA	chr15	25105971	25105993	+	1	0	AGO1	1.185	-0.982	8
MIMAT0001536	hsa-miR-429	ENSG00000267322	SNHG22	lncRNA	chr18	49814156	49814176	+	1	0	AGO2	1.1685	1.115	1
MIMAT0001536	hsa-miR-429	ENSG00000175061	SNHG29	lncRNA	chr17	16439464	16439486	+	1	0	AGO1	1.2406	-0.927	4
MIMAT0001536	hsa-miR-429	ENSG00000230513	THAP7-AS1	lncRNA	chr22	21002269	21002289	+	1	0	AGO2	0.5014	-1.763	5
MIMAT0001536	hsa-miR-429	ENSG00000229807	XIST	lncRNA	chrX	73827446	73827468	-	10	0	AGO1-4,AGO2	0.9157	1.126	2
MIMAT0001536	hsa-miR-429	ENSG00000271533	Z83843.1	lncRNA	chrX	74211146	74211170	-	3	0	AGO1,AGO2	1.0588	0.321	5
MIMAT0001536	hsa-miR-429	ENSG00000280383	Z95331.1	lncRNA	chr22	45675879	45675901	+	1	0	AGO1-4	1.2594	0.404	2

## Sheet: Table S6
Table S6: m.iRNA–lncRNA pairs retrieved from RNA Interactome database for the miR-200 family
Interactor1	Category1	Species1	Interactor2	Category2	Species2	Score*
hsa-miR-200a-3p	miRNA	Homo sapiens	LNCRNA-ATB	lncRNA	Homo sapiens	0.686
hsa-miR-200a-3p	miRNA	Homo sapiens	HULC	lncRNA	Homo sapiens	0.6321
hsa-miR-200a-3p	miRNA	Homo sapiens	H19	lncRNA	Homo sapiens	0.5748
hsa-miR-200a-3p	miRNA	Homo sapiens	PVT1	lncRNA	Homo sapiens	0.5216
hsa-miR-200a-3p	miRNA	Homo sapiens	SNHG16	lncRNA	Homo sapiens	0.5075
hsa-miR-200a-3p	miRNA	Homo sapiens	MALAT1	lncRNA	Homo sapiens	0.4845
hsa-miR-200a-3p	miRNA	Homo sapiens	HEIH	lncRNA	Homo sapiens	0.4734
hsa-miR-200a-3p	miRNA	Homo sapiens	GIHCG	lncRNA	Homo sapiens	0.4731
hsa-miR-200a-3p	miRNA	Homo sapiens	SNHG15	lncRNA	Homo sapiens	0.4511
hsa-miR-200a-3p	miRNA	Homo sapiens	SOX2-OT	lncRNA	Homo sapiens	0.4151
hsa-miR-200a-3p	miRNA	Homo sapiens	LNCARSR	lncRNA	Homo sapiens	0.4124
hsa-miR-200a-3p	miRNA	Homo sapiens	LINC00894	lncRNA	Homo sapiens	0.3715
hsa-miR-200a-3p	miRNA	Homo sapiens	ILF3-DT	lncRNA	Homo sapiens	0.3699
hsa-miR-200a-3p	miRNA	Homo sapiens	HCG27	lncRNA	Homo sapiens	0.3192
hsa-miR-200a-3p	miRNA	Homo sapiens	ZEB1-AS1	lncRNA	Homo sapiens	0.316
hsa-miR-200a-3p	miRNA	Homo sapiens	NEFL	lncRNA	Homo sapiens	0.3126
hsa-miR-200a-3p	miRNA	Homo sapiens	ZSCAN16-AS1	lncRNA	Homo sapiens	0.2129
hsa-miR-200a-3p	miRNA	Homo sapiens	LINC00638	lncRNA	Homo sapiens	0.2129
hsa-miR-200a-3p	miRNA	Homo sapiens	LINC00868	lncRNA	Homo sapiens	0.2129
hsa-miR-200a-3p	miRNA	Homo sapiens	ATP2B1-AS1	lncRNA	Homo sapiens	0.2129
hsa-miR-200a-3p	miRNA	Homo sapiens	LINC01181	lncRNA	Homo sapiens	0.2129
hsa-miR-200a-3p	miRNA	Homo sapiens	LINC01460	lncRNA	Homo sapiens	0.2129
hsa-miR-200a-3p	miRNA	Homo sapiens	LOC100129055	lncRNA	Homo sapiens	0.2129
hsa-miR-200a-3p	miRNA	Homo sapiens	SH3TC2-DT	lncRNA	Homo sapiens	0.2129
hsa-miR-200a-3p	miRNA	Homo sapiens	AQP4-AS1	lncRNA	Homo sapiens	0.2129
hsa-miR-200a-3p	miRNA	Homo sapiens	LOC286059	lncRNA	Homo sapiens	0.2129
hsa-miR-200a-3p	miRNA	Homo sapiens	BPESC1	lncRNA	Homo sapiens	0.2129
hsa-miR-200a-3p	miRNA	Homo sapiens	LOC401021	lncRNA	Homo sapiens	0.2129
hsa-miR-200a-3p	miRNA	Homo sapiens	C22orf34	lncRNA	Homo sapiens	0.2129
hsa-miR-200a-3p	miRNA	Homo sapiens	MORF4L2-AS1	lncRNA	Homo sapiens	0.2129
hsa-miR-200a-3p	miRNA	Homo sapiens	CEP83-DT	lncRNA	Homo sapiens	0.2129
hsa-miR-200a-3p	miRNA	Homo sapiens	NOP14-AS1	lncRNA	Homo sapiens	0.2129
hsa-miR-200a-3p	miRNA	Homo sapiens	MIR4453HG	lncRNA	Homo sapiens	0.2129
hsa-miR-200a-3p	miRNA	Homo sapiens	PRKCQ-AS1	lncRNA	Homo sapiens	0.2129
hsa-miR-200a-3p	miRNA	Homo sapiens	FAM167A-AS1	lncRNA	Homo sapiens	0.2129
hsa-miR-200a-3p	miRNA	Homo sapiens	SPATA42	lncRNA	Homo sapiens	0.2129
hsa-miR-200a-3p	miRNA	Homo sapiens	FLJ40194	lncRNA	Homo sapiens	0.2129
hsa-miR-200a-3p	miRNA	Homo sapiens	TTTY8B	lncRNA	Homo sapiens	0.2129
hsa-miR-200a-3p	miRNA	Homo sapiens	IPW	lncRNA	Homo sapiens	0.2129
hsa-miR-200a-3p	miRNA	Homo sapiens	VENTXP1	lncRNA	Homo sapiens	0.2129
hsa-miR-200a-3p	miRNA	Homo sapiens	LINC00341	lncRNA	Homo sapiens	0.2129
hsa-miR-200a-3p	miRNA	Homo sapiens	WDFY3-AS2	lncRNA	Homo sapiens	0.2129
hsa-miR-200a-3p	miRNA	Homo sapiens	LINC00461	lncRNA	Homo sapiens	0.2129
hsa-miR-200a-3p	miRNA	Homo sapiens	LINC00661	lncRNA	Homo sapiens	0.2129
hsa-miR-200a-3p	miRNA	Homo sapiens	LINC00870	lncRNA	Homo sapiens	0.2129
hsa-miR-200a-3p	miRNA	Homo sapiens	LINC01000	lncRNA	Homo sapiens	0.2129
hsa-miR-200a-3p	miRNA	Homo sapiens	LINC01191	lncRNA	Homo sapiens	0.2129
hsa-miR-200a-3p	miRNA	Homo sapiens	LINC01465	lncRNA	Homo sapiens	0.2129
hsa-miR-200a-3p	miRNA	Homo sapiens	LOC100131496	lncRNA	Homo sapiens	0.2129
hsa-miR-200a-3p	miRNA	Homo sapiens	LOC256880	lncRNA	Homo sapiens	0.2129
hsa-miR-200a-3p	miRNA	Homo sapiens	ARRDC1-AS1	lncRNA	Homo sapiens	0.2129
hsa-miR-200a-3p	miRNA	Homo sapiens	LOC339166	lncRNA	Homo sapiens	0.2129
hsa-miR-200a-3p	miRNA	Homo sapiens	C12orf77	lncRNA	Homo sapiens	0.2129
hsa-miR-200a-3p	miRNA	Homo sapiens	SNHG29	lncRNA	Homo sapiens	0.2129
hsa-miR-200a-3p	miRNA	Homo sapiens	C5orf56	lncRNA	Homo sapiens	0.2129
hsa-miR-200a-3p	miRNA	Homo sapiens	MSC-AS1	lncRNA	Homo sapiens	0.2129
hsa-miR-200a-3p	miRNA	Homo sapiens	CPS1-IT1	lncRNA	Homo sapiens	0.2129
hsa-miR-200a-3p	miRNA	Homo sapiens	PART1	lncRNA	Homo sapiens	0.2129
hsa-miR-200a-3p	miRNA	Homo sapiens	DRAIC	lncRNA	Homo sapiens	0.2129
hsa-miR-200a-3p	miRNA	Homo sapiens	SATB2-AS1	lncRNA	Homo sapiens	0.2129
hsa-miR-200a-3p	miRNA	Homo sapiens	FAM201A	lncRNA	Homo sapiens	0.2129
hsa-miR-200a-3p	miRNA	Homo sapiens	ST7-OT4	lncRNA	Homo sapiens	0.2129
hsa-miR-200a-3p	miRNA	Homo sapiens	HAND2-AS1	lncRNA	Homo sapiens	0.2129
hsa-miR-200a-3p	miRNA	Homo sapiens	TUSC7	lncRNA	Homo sapiens	0.2129
hsa-miR-200a-3p	miRNA	Homo sapiens	ITPK1-AS1	lncRNA	Homo sapiens	0.2129
hsa-miR-200a-3p	miRNA	Homo sapiens	ZNF436-AS1	lncRNA	Homo sapiens	0.2129
hsa-miR-200a-3p	miRNA	Homo sapiens	LINC00475	lncRNA	Homo sapiens	0.2129
hsa-miR-200a-3p	miRNA	Homo sapiens	DLEU2L	lncRNA	Homo sapiens	0.2129
hsa-miR-200a-3p	miRNA	Homo sapiens	LINC00667	lncRNA	Homo sapiens	0.2129
hsa-miR-200a-3p	miRNA	Homo sapiens	LINC00893	lncRNA	Homo sapiens	0.2129
hsa-miR-200a-3p	miRNA	Homo sapiens	LINC01018	lncRNA	Homo sapiens	0.2129
hsa-miR-200a-3p	miRNA	Homo sapiens	LINC01312	lncRNA	Homo sapiens	0.2129
hsa-miR-200a-3p	miRNA	Homo sapiens	LINC01512	lncRNA	Homo sapiens	0.2129
hsa-miR-200a-3p	miRNA	Homo sapiens	LOC100271832	lncRNA	Homo sapiens	0.2129
hsa-miR-200a-3p	miRNA	Homo sapiens	LINC01924	lncRNA	Homo sapiens	0.2129
hsa-miR-200a-3p	miRNA	Homo sapiens	ASTN2-AS1	lncRNA	Homo sapiens	0.2129
hsa-miR-200a-3p	miRNA	Homo sapiens	LOC339260	lncRNA	Homo sapiens	0.2129
hsa-miR-200a-3p	miRNA	Homo sapiens	C16orf82	lncRNA	Homo sapiens	0.2129
hsa-miR-200a-3p	miRNA	Homo sapiens	MEG8	lncRNA	Homo sapiens	0.2129
hsa-miR-200a-3p	miRNA	Homo sapiens	C9orf170	lncRNA	Homo sapiens	0.2129
hsa-miR-200a-3p	miRNA	Homo sapiens	MZF1-AS1	lncRNA	Homo sapiens	0.2129
hsa-miR-200a-3p	miRNA	Homo sapiens	CYP51A1-AS1	lncRNA	Homo sapiens	0.2129
hsa-miR-200a-3p	miRNA	Homo sapiens	POLR2J4	lncRNA	Homo sapiens	0.2129
hsa-miR-200a-3p	miRNA	Homo sapiens	DUBR	lncRNA	Homo sapiens	0.2129
hsa-miR-200a-3p	miRNA	Homo sapiens	SDHAP2	lncRNA	Homo sapiens	0.2129
hsa-miR-200a-3p	miRNA	Homo sapiens	FAM74A1	lncRNA	Homo sapiens	0.2129
hsa-miR-200a-3p	miRNA	Homo sapiens	TRHDE-AS1	lncRNA	Homo sapiens	0.2129
hsa-miR-200a-3p	miRNA	Homo sapiens	HCP5	lncRNA	Homo sapiens	0.2129
hsa-miR-200a-3p	miRNA	Homo sapiens	TYMSOS	lncRNA	Homo sapiens	0.2129
hsa-miR-200a-3p	miRNA	Homo sapiens	LINC00242	lncRNA	Homo sapiens	0.2129
hsa-miR-200a-3p	miRNA	Homo sapiens	ZNF674-AS1	lncRNA	Homo sapiens	0.2129
hsa-miR-200a-3p	miRNA	Homo sapiens	LINC00592	lncRNA	Homo sapiens	0.2129
hsa-miR-200a-3p	miRNA	Homo sapiens	LINC00698	lncRNA	Homo sapiens	0.2129
hsa-miR-200a-3p	miRNA	Homo sapiens	LINC00907	lncRNA	Homo sapiens	0.2129
hsa-miR-200a-3p	miRNA	Homo sapiens	LINC01140	lncRNA	Homo sapiens	0.2129
hsa-miR-200a-3p	miRNA	Homo sapiens	LINC01366	lncRNA	Homo sapiens	0.2129
hsa-miR-200a-3p	miRNA	Homo sapiens	LINC01551	lncRNA	Homo sapiens	0.2129
hsa-miR-200a-3p	miRNA	Homo sapiens	LINC02085	lncRNA	Homo sapiens	0.2129
hsa-miR-200a-3p	miRNA	Homo sapiens	LOC285074	lncRNA	Homo sapiens	0.2129
hsa-miR-200a-3p	miRNA	Homo sapiens	ATXN8OS	lncRNA	Homo sapiens	0.2129
hsa-miR-200a-3p	miRNA	Homo sapiens	LINC02120	lncRNA	Homo sapiens	0.2129
hsa-miR-200a-3p	miRNA	Homo sapiens	C1orf140	lncRNA	Homo sapiens	0.2129
hsa-miR-200a-3p	miRNA	Homo sapiens	MIR99AHG	lncRNA	Homo sapiens	0.2129
hsa-miR-200a-3p	miRNA	Homo sapiens	CASC2	lncRNA	Homo sapiens	0.2129
hsa-miR-200a-3p	miRNA	Homo sapiens	NDUFA6-DT	lncRNA	Homo sapiens	0.2129
hsa-miR-200a-3p	miRNA	Homo sapiens	DCTN1-AS1	lncRNA	Homo sapiens	0.2129
hsa-miR-200a-3p	miRNA	Homo sapiens	PP12613	lncRNA	Homo sapiens	0.2129
hsa-miR-200a-3p	miRNA	Homo sapiens	EPHA5-AS1	lncRNA	Homo sapiens	0.2129
hsa-miR-200a-3p	miRNA	Homo sapiens	SNCA-AS1	lncRNA	Homo sapiens	0.2129
hsa-miR-200a-3p	miRNA	Homo sapiens	LINC02167	lncRNA	Homo sapiens	0.2129
hsa-miR-200a-3p	miRNA	Homo sapiens	TTTY4B	lncRNA	Homo sapiens	0.2129
hsa-miR-200a-3p	miRNA	Homo sapiens	INHBA-AS1	lncRNA	Homo sapiens	0.2129
hsa-miR-200a-3p	miRNA	Homo sapiens	UBA6-AS1	lncRNA	Homo sapiens	0.2129
hsa-miR-200a-3p	miRNA	Homo sapiens	LINC00284	lncRNA	Homo sapiens	0.2129
hsa-miR-200a-3p	miRNA	Homo sapiens	LOC654780	lncRNA	Homo sapiens	1e-10
hsa-miR-200a-3p	miRNA	Homo sapiens	HOXA11-AS	lncRNA	Homo sapiens	1e-10
hsa-miR-200b-3p	miRNA	Homo sapiens	LNCRNA-ATB	lncRNA	Homo sapiens	0.6961
hsa-miR-200b-3p	miRNA	Homo sapiens	PVT1	lncRNA	Homo sapiens	0.5807
hsa-miR-200b-3p	miRNA	Homo sapiens	H19	lncRNA	Homo sapiens	0.5114
hsa-miR-200b-3p	miRNA	Homo sapiens	ZFAS1	lncRNA	Homo sapiens	0.4742
hsa-miR-200b-3p	miRNA	Homo sapiens	HEIH	lncRNA	Homo sapiens	0.4734
hsa-miR-200b-3p	miRNA	Homo sapiens	GIHCG	lncRNA	Homo sapiens	0.4731
hsa-miR-200b-3p	miRNA	Homo sapiens	SOX2-OT	lncRNA	Homo sapiens	0.4304
hsa-miR-200b-3p	miRNA	Homo sapiens	LNCARSR	lncRNA	Homo sapiens	0.4124
hsa-miR-200b-3p	miRNA	Homo sapiens	LINC00894	lncRNA	Homo sapiens	0.3715
hsa-miR-200b-3p	miRNA	Homo sapiens	HOXA11-AS	lncRNA	Homo sapiens	0.3703
hsa-miR-200b-3p	miRNA	Homo sapiens	ILF3-DT	lncRNA	Homo sapiens	0.3699
hsa-miR-200b-3p	miRNA	Homo sapiens	XIST	lncRNA	Homo sapiens	0.3333
hsa-miR-200b-3p	miRNA	Homo sapiens	ZEB1-AS1	lncRNA	Homo sapiens	0.316
hsa-miR-200b-3p	miRNA	Homo sapiens	TCONS_147426	lncRNA	Homo sapiens	0.2568
hsa-miR-200b-3p	miRNA	Homo sapiens	MALAT1	lncRNA	Homo sapiens	0.2253
hsa-miR-200b-3p	miRNA	Homo sapiens	LINC01011	lncRNA	Homo sapiens	0.2129
hsa-miR-200b-3p	miRNA	Homo sapiens	LINC01122	lncRNA	Homo sapiens	0.2129
hsa-miR-200b-3p	miRNA	Homo sapiens	LINC01346	lncRNA	Homo sapiens	0.2129
hsa-miR-200b-3p	miRNA	Homo sapiens	AGAP11	lncRNA	Homo sapiens	0.2129
hsa-miR-200b-3p	miRNA	Homo sapiens	LINC02035	lncRNA	Homo sapiens	0.2129
hsa-miR-200b-3p	miRNA	Homo sapiens	BDNF-AS	lncRNA	Homo sapiens	0.2129
hsa-miR-200b-3p	miRNA	Homo sapiens	LOC285074	lncRNA	Homo sapiens	0.2129
hsa-miR-200b-3p	miRNA	Homo sapiens	MIR1-1HG-AS1	lncRNA	Homo sapiens	0.2129
hsa-miR-200b-3p	miRNA	Homo sapiens	LINC02120	lncRNA	Homo sapiens	0.2129
hsa-miR-200b-3p	miRNA	Homo sapiens	C7orf71	lncRNA	Homo sapiens	0.2129
hsa-miR-200b-3p	miRNA	Homo sapiens	MGC2889	lncRNA	Homo sapiens	0.2129
hsa-miR-200b-3p	miRNA	Homo sapiens	CYP1B1-AS1	lncRNA	Homo sapiens	0.2129
hsa-miR-200b-3p	miRNA	Homo sapiens	NBR2	lncRNA	Homo sapiens	0.2129
hsa-miR-200b-3p	miRNA	Homo sapiens	DTX2P1-UPK3BP1-PMS2P11	lncRNA	Homo sapiens	0.2129
hsa-miR-200b-3p	miRNA	Homo sapiens	OIP5-AS1	lncRNA	Homo sapiens	0.2129
hsa-miR-200b-3p	miRNA	Homo sapiens	FAM138E	lncRNA	Homo sapiens	0.2129
hsa-miR-200b-3p	miRNA	Homo sapiens	LOC100130449	lncRNA	Homo sapiens	0.2129
hsa-miR-200b-3p	miRNA	Homo sapiens	GASAL1	lncRNA	Homo sapiens	0.2129
hsa-miR-200b-3p	miRNA	Homo sapiens	SND1-IT1	lncRNA	Homo sapiens	0.2129
hsa-miR-200b-3p	miRNA	Homo sapiens	HTR5A-AS1	lncRNA	Homo sapiens	0.2129
hsa-miR-200b-3p	miRNA	Homo sapiens	TTTY17B	lncRNA	Homo sapiens	0.2129
hsa-miR-200b-3p	miRNA	Homo sapiens	LINC00115	lncRNA	Homo sapiens	0.2129
hsa-miR-200b-3p	miRNA	Homo sapiens	ZNF295-AS1	lncRNA	Homo sapiens	0.2129
hsa-miR-200b-3p	miRNA	Homo sapiens	LINC00452	lncRNA	Homo sapiens	0.2129
hsa-miR-200b-3p	miRNA	Homo sapiens	LINC00667	lncRNA	Homo sapiens	0.2129
hsa-miR-200b-3p	miRNA	Homo sapiens	SCARNA17	lncRNA	Homo sapiens	0.2129
hsa-miR-200b-3p	miRNA	Homo sapiens	ATP2B1-AS1	lncRNA	Homo sapiens	0.2129
hsa-miR-200b-3p	miRNA	Homo sapiens	LINC01091	lncRNA	Homo sapiens	0.2129
hsa-miR-200b-3p	miRNA	Homo sapiens	LINC01140	lncRNA	Homo sapiens	0.2129
hsa-miR-200b-3p	miRNA	Homo sapiens	LINC01502	lncRNA	Homo sapiens	0.2129
hsa-miR-200b-3p	miRNA	Homo sapiens	AQP4-AS1	lncRNA	Homo sapiens	0.2129
hsa-miR-200b-3p	miRNA	Homo sapiens	LOC256880	lncRNA	Homo sapiens	0.2129
hsa-miR-200b-3p	miRNA	Homo sapiens	BVES-AS1	lncRNA	Homo sapiens	0.2129
hsa-miR-200b-3p	miRNA	Homo sapiens	LOC285593	lncRNA	Homo sapiens	0.2129
hsa-miR-200b-3p	miRNA	Homo sapiens	C5orf56	lncRNA	Homo sapiens	0.2129
hsa-miR-200b-3p	miRNA	Homo sapiens	LOC401021	lncRNA	Homo sapiens	0.2129
hsa-miR-200b-3p	miRNA	Homo sapiens	C9orf170	lncRNA	Homo sapiens	0.2129
hsa-miR-200b-3p	miRNA	Homo sapiens	MSC-AS1	lncRNA	Homo sapiens	0.2129
hsa-miR-200b-3p	miRNA	Homo sapiens	DGCR10	lncRNA	Homo sapiens	0.2129
hsa-miR-200b-3p	miRNA	Homo sapiens	NFYC-AS1	lncRNA	Homo sapiens	0.2129
hsa-miR-200b-3p	miRNA	Homo sapiens	EXOC3-AS1	lncRNA	Homo sapiens	0.2129
hsa-miR-200b-3p	miRNA	Homo sapiens	OTX2-AS1	lncRNA	Homo sapiens	0.2129
hsa-miR-200b-3p	miRNA	Homo sapiens	FAM66C	lncRNA	Homo sapiens	0.2129
hsa-miR-200b-3p	miRNA	Homo sapiens	RMST	lncRNA	Homo sapiens	0.2129
hsa-miR-200b-3p	miRNA	Homo sapiens	FOXN3-AS2	lncRNA	Homo sapiens	0.2129
hsa-miR-200b-3p	miRNA	Homo sapiens	TSG1	lncRNA	Homo sapiens	0.2129
hsa-miR-200b-3p	miRNA	Homo sapiens	IGF2BP2-AS1	lncRNA	Homo sapiens	0.2129
hsa-miR-200b-3p	miRNA	Homo sapiens	TTTY4B	lncRNA	Homo sapiens	0.2129
hsa-miR-200b-3p	miRNA	Homo sapiens	LINC00326	lncRNA	Homo sapiens	0.2129
hsa-miR-200b-3p	miRNA	Homo sapiens	ZNF32-AS3	lncRNA	Homo sapiens	0.2129
hsa-miR-200b-3p	miRNA	Homo sapiens	LINC00461	lncRNA	Homo sapiens	0.2129
hsa-miR-200b-3p	miRNA	Homo sapiens	DLEU1	lncRNA	Homo sapiens	0.2129
hsa-miR-200b-3p	miRNA	Homo sapiens	LINC00863	lncRNA	Homo sapiens	0.2129
hsa-miR-200b-3p	miRNA	Homo sapiens	LINC00954	lncRNA	Homo sapiens	0.2129
hsa-miR-200b-3p	miRNA	Homo sapiens	LINC01119	lncRNA	Homo sapiens	0.2129
hsa-miR-200b-3p	miRNA	Homo sapiens	LINC01189	lncRNA	Homo sapiens	0.2129
hsa-miR-200b-3p	miRNA	Homo sapiens	LINC01565	lncRNA	Homo sapiens	0.2129
hsa-miR-200b-3p	miRNA	Homo sapiens	ASTN2-AS1	lncRNA	Homo sapiens	0.2129
hsa-miR-200b-3p	miRNA	Homo sapiens	LOC283038	lncRNA	Homo sapiens	0.2129
hsa-miR-200b-3p	miRNA	Homo sapiens	C15orf54	lncRNA	Homo sapiens	0.2129
hsa-miR-200b-3p	miRNA	Homo sapiens	LOC339529	lncRNA	Homo sapiens	0.2129
hsa-miR-200b-3p	miRNA	Homo sapiens	C5orf64	lncRNA	Homo sapiens	0.2129
hsa-miR-200b-3p	miRNA	Homo sapiens	LINC02510	lncRNA	Homo sapiens	0.2129
hsa-miR-200b-3p	miRNA	Homo sapiens	CLRN1-AS1	lncRNA	Homo sapiens	0.2129
hsa-miR-200b-3p	miRNA	Homo sapiens	MYT1L-AS1	lncRNA	Homo sapiens	0.2129
hsa-miR-200b-3p	miRNA	Homo sapiens	DNMBP-AS1	lncRNA	Homo sapiens	0.2129
hsa-miR-200b-3p	miRNA	Homo sapiens	NIFK-AS1	lncRNA	Homo sapiens	0.2129
hsa-miR-200b-3p	miRNA	Homo sapiens	FAM138B	lncRNA	Homo sapiens	0.2129
hsa-miR-200b-3p	miRNA	Homo sapiens	PART1	lncRNA	Homo sapiens	0.2129
hsa-miR-200b-3p	miRNA	Homo sapiens	GABPB1-IT1	lncRNA	Homo sapiens	0.2129
hsa-miR-200b-3p	miRNA	Homo sapiens	RPL34-AS1	lncRNA	Homo sapiens	0.2129
hsa-miR-200b-3p	miRNA	Homo sapiens	HAND2-AS1	lncRNA	Homo sapiens	0.2129
hsa-miR-200b-3p	miRNA	Homo sapiens	TSL	lncRNA	Homo sapiens	0.2129
hsa-miR-200b-3p	miRNA	Homo sapiens	FAM30A	lncRNA	Homo sapiens	0.2129
hsa-miR-200b-3p	miRNA	Homo sapiens	TTTY6B	lncRNA	Homo sapiens	0.2129
hsa-miR-200b-3p	miRNA	Homo sapiens	LINC00341	lncRNA	Homo sapiens	0.2129
hsa-miR-200b-3p	miRNA	Homo sapiens	ZNF503-AS1	lncRNA	Homo sapiens	0.2129
hsa-miR-200b-3p	miRNA	Homo sapiens	LINC00525	lncRNA	Homo sapiens	0.2129
hsa-miR-200b-3p	miRNA	Homo sapiens	MCM3AP-AS1	lncRNA	Homo sapiens	0.2129
hsa-miR-200b-3p	miRNA	Homo sapiens	LINC00865	lncRNA	Homo sapiens	0.2129
hsa-miR-200b-3p	miRNA	Homo sapiens	MIR570HG	lncRNA	Homo sapiens	0.2129
hsa-miR-200b-3p	miRNA	Homo sapiens	LINC01120	lncRNA	Homo sapiens	0.2129
hsa-miR-200b-3p	miRNA	Homo sapiens	LINC01312	lncRNA	Homo sapiens	0.2129
hsa-miR-200b-3p	miRNA	Homo sapiens	LINC01591	lncRNA	Homo sapiens	0.2129
hsa-miR-200b-3p	miRNA	Homo sapiens	ATXN8OS	lncRNA	Homo sapiens	0.2129
hsa-miR-200b-3p	miRNA	Homo sapiens	LINC01936	lncRNA	Homo sapiens	0.2129
hsa-miR-200b-3p	miRNA	Homo sapiens	C18orf65	lncRNA	Homo sapiens	0.2129
hsa-miR-200b-3p	miRNA	Homo sapiens	LINC02579	lncRNA	Homo sapiens	0.2129
hsa-miR-200b-3p	miRNA	Homo sapiens	C7orf13	lncRNA	Homo sapiens	0.2129
hsa-miR-200b-3p	miRNA	Homo sapiens	MATN1-AS1	lncRNA	Homo sapiens	0.2129
hsa-miR-200b-3p	miRNA	Homo sapiens	CSTF3-DT	lncRNA	Homo sapiens	0.2129
hsa-miR-200b-3p	miRNA	Homo sapiens	NBAT1	lncRNA	Homo sapiens	0.2129
hsa-miR-200b-3p	miRNA	Homo sapiens	DRAIC	lncRNA	Homo sapiens	0.2129
hsa-miR-200b-3p	miRNA	Homo sapiens	NPHP3-AS1	lncRNA	Homo sapiens	0.2129
hsa-miR-200b-3p	miRNA	Homo sapiens	FAM138C	lncRNA	Homo sapiens	0.2129
hsa-miR-200b-3p	miRNA	Homo sapiens	PCAT4	lncRNA	Homo sapiens	0.2129
hsa-miR-200b-3p	miRNA	Homo sapiens	FLJ22447	lncRNA	Homo sapiens	0.2129
hsa-miR-200b-3p	miRNA	Homo sapiens	SCOC-AS1	lncRNA	Homo sapiens	0.2129
hsa-miR-200b-3p	miRNA	Homo sapiens	HEXA-AS1	lncRNA	Homo sapiens	0.2129
hsa-miR-200b-3p	miRNA	Homo sapiens	TTTY12	lncRNA	Homo sapiens	0.2129
hsa-miR-200b-3p	miRNA	Homo sapiens	LINC00052	lncRNA	Homo sapiens	0.2129
hsa-miR-200b-3p	miRNA	Homo sapiens	WDR86-AS1	lncRNA	Homo sapiens	0.2129
hsa-miR-200b-3p	miRNA	Homo sapiens	LINC00347	lncRNA	Homo sapiens	0.2129
hsa-miR-200b-3p	miRNA	Homo sapiens	ZRANB2-AS1	lncRNA	Homo sapiens	0.2129
hsa-miR-200b-3p	miRNA	Homo sapiens	LINC00643	lncRNA	Homo sapiens	0.2129
hsa-miR-200b-3p	miRNA	Homo sapiens	RRN3P2	lncRNA	Homo sapiens	0.2129
hsa-miR-200b-3p	miRNA	Homo sapiens	LINC00924	lncRNA	Homo sapiens	0.2129
hsa-miR-200b-3p	miRNA	Homo sapiens	LINC01010	lncRNA	Homo sapiens	0.2129
hsa-miR-200c-3p	miRNA	Homo sapiens	LNCRNA-ATB	lncRNA	Homo sapiens	0.7067
hsa-miR-200c-3p	miRNA	Homo sapiens	MALAT1	lncRNA	Homo sapiens	0.5999
hsa-miR-200c-3p	miRNA	Homo sapiens	PVT1	lncRNA	Homo sapiens	0.5451
hsa-miR-200c-3p	miRNA	Homo sapiens	LUCAT1	lncRNA	Homo sapiens	0.5364
hsa-miR-200c-3p	miRNA	Homo sapiens	H19	lncRNA	Homo sapiens	0.5114
hsa-miR-200c-3p	miRNA	Homo sapiens	ZFAS1	lncRNA	Homo sapiens	0.4742
hsa-miR-200c-3p	miRNA	Homo sapiens	SOX2-OT	lncRNA	Homo sapiens	0.4304
hsa-miR-200c-3p	miRNA	Homo sapiens	UCA1	lncRNA	Homo sapiens	0.3394
hsa-miR-200c-3p	miRNA	Homo sapiens	XIST	lncRNA	Homo sapiens	0.3393
hsa-miR-200c-3p	miRNA	Homo sapiens	ZEB1-AS1	lncRNA	Homo sapiens	0.316
hsa-miR-200c-3p	miRNA	Homo sapiens	N-BLR	lncRNA	Homo sapiens	0.2659
hsa-miR-200c-3p	miRNA	Homo sapiens	TCONS_147426	lncRNA	Homo sapiens	0.2568
hsa-miR-200c-3p	miRNA	Homo sapiens	DLEU1	lncRNA	Homo sapiens	0.2129
hsa-miR-200c-3p	miRNA	Homo sapiens	LINC00643	lncRNA	Homo sapiens	0.2129
hsa-miR-200c-3p	miRNA	Homo sapiens	LINC00906	lncRNA	Homo sapiens	0.2129
hsa-miR-200c-3p	miRNA	Homo sapiens	MIR570HG	lncRNA	Homo sapiens	0.2129
hsa-miR-200c-3p	miRNA	Homo sapiens	LINC01119	lncRNA	Homo sapiens	0.2129
hsa-miR-200c-3p	miRNA	Homo sapiens	LINC01189	lncRNA	Homo sapiens	0.2129
hsa-miR-200c-3p	miRNA	Homo sapiens	LINC01565	lncRNA	Homo sapiens	0.2129
hsa-miR-200c-3p	miRNA	Homo sapiens	BDNF-AS	lncRNA	Homo sapiens	0.2129
hsa-miR-200c-3p	miRNA	Homo sapiens	LOC283038	lncRNA	Homo sapiens	0.2129
hsa-miR-200c-3p	miRNA	Homo sapiens	C18orf65	lncRNA	Homo sapiens	0.2129
hsa-miR-200c-3p	miRNA	Homo sapiens	LOC339529	lncRNA	Homo sapiens	0.2129
hsa-miR-200c-3p	miRNA	Homo sapiens	C5orf64	lncRNA	Homo sapiens	0.2129
hsa-miR-200c-3p	miRNA	Homo sapiens	LINC02510	lncRNA	Homo sapiens	0.2129
hsa-miR-200c-3p	miRNA	Homo sapiens	CLRN1-AS1	lncRNA	Homo sapiens	0.2129
hsa-miR-200c-3p	miRNA	Homo sapiens	MYT1L-AS1	lncRNA	Homo sapiens	0.2129
hsa-miR-200c-3p	miRNA	Homo sapiens	DNMBP-AS1	lncRNA	Homo sapiens	0.2129
hsa-miR-200c-3p	miRNA	Homo sapiens	NIFK-AS1	lncRNA	Homo sapiens	0.2129
hsa-miR-200c-3p	miRNA	Homo sapiens	FAM138C	lncRNA	Homo sapiens	0.2129
hsa-miR-200c-3p	miRNA	Homo sapiens	PART1	lncRNA	Homo sapiens	0.2129
hsa-miR-200c-3p	miRNA	Homo sapiens	GASAL1	lncRNA	Homo sapiens	0.2129
hsa-miR-200c-3p	miRNA	Homo sapiens	RPL34-AS1	lncRNA	Homo sapiens	0.2129
hsa-miR-200c-3p	miRNA	Homo sapiens	IGF2BP2-AS1	lncRNA	Homo sapiens	0.2129
hsa-miR-200c-3p	miRNA	Homo sapiens	TTTY4B	lncRNA	Homo sapiens	0.2129
hsa-miR-200c-3p	miRNA	Homo sapiens	LINC00294	lncRNA	Homo sapiens	0.2129
hsa-miR-200c-3p	miRNA	Homo sapiens	ZNF295-AS1	lncRNA	Homo sapiens	0.2129
hsa-miR-200c-3p	miRNA	Homo sapiens	LINC00452	lncRNA	Homo sapiens	0.2129
hsa-miR-200c-3p	miRNA	Homo sapiens	MCM3AP-AS1	lncRNA	Homo sapiens	0.2129
hsa-miR-200c-3p	miRNA	Homo sapiens	LINC00667	lncRNA	Homo sapiens	0.2129
hsa-miR-200c-3p	miRNA	Homo sapiens	LINC00924	lncRNA	Homo sapiens	0.2129
hsa-miR-200c-3p	miRNA	Homo sapiens	LINC01010	lncRNA	Homo sapiens	0.2129
hsa-miR-200c-3p	miRNA	Homo sapiens	LINC01120	lncRNA	Homo sapiens	0.2129
hsa-miR-200c-3p	miRNA	Homo sapiens	LINC01312	lncRNA	Homo sapiens	0.2129
hsa-miR-200c-3p	miRNA	Homo sapiens	AQP4-AS1	lncRNA	Homo sapiens	0.2129
hsa-miR-200c-3p	miRNA	Homo sapiens	LINC01591	lncRNA	Homo sapiens	0.2129
hsa-miR-200c-3p	miRNA	Homo sapiens	BVES-AS1	lncRNA	Homo sapiens	0.2129
hsa-miR-200c-3p	miRNA	Homo sapiens	LINC01936	lncRNA	Homo sapiens	0.2129
hsa-miR-200c-3p	miRNA	Homo sapiens	MIR1-1HG-AS1	lncRNA	Homo sapiens	0.2129
hsa-miR-200c-3p	miRNA	Homo sapiens	LINC02579	lncRNA	Homo sapiens	0.2129
hsa-miR-200c-3p	miRNA	Homo sapiens	C7orf13	lncRNA	Homo sapiens	0.2129
hsa-miR-200c-3p	miRNA	Homo sapiens	MATN1-AS1	lncRNA	Homo sapiens	0.2129
hsa-miR-200c-3p	miRNA	Homo sapiens	CSTF3-DT	lncRNA	Homo sapiens	0.2129
hsa-miR-200c-3p	miRNA	Homo sapiens	NBAT1	lncRNA	Homo sapiens	0.2129
hsa-miR-200c-3p	miRNA	Homo sapiens	DRAIC	lncRNA	Homo sapiens	0.2129
hsa-miR-200c-3p	miRNA	Homo sapiens	NPHP3-AS1	lncRNA	Homo sapiens	0.2129
hsa-miR-200c-3p	miRNA	Homo sapiens	FAM138E	lncRNA	Homo sapiens	0.2129
hsa-miR-200c-3p	miRNA	Homo sapiens	PCAT4	lncRNA	Homo sapiens	0.2129
hsa-miR-200c-3p	miRNA	Homo sapiens	HAND2-AS1	lncRNA	Homo sapiens	0.2129
hsa-miR-200c-3p	miRNA	Homo sapiens	SCOC-AS1	lncRNA	Homo sapiens	0.2129
hsa-miR-200c-3p	miRNA	Homo sapiens	FAM30A	lncRNA	Homo sapiens	0.2129
hsa-miR-200c-3p	miRNA	Homo sapiens	TTTY6B	lncRNA	Homo sapiens	0.2129
hsa-miR-200c-3p	miRNA	Homo sapiens	LINC00326	lncRNA	Homo sapiens	0.2129
hsa-miR-200c-3p	miRNA	Homo sapiens	ZNF32-AS3	lncRNA	Homo sapiens	0.2129
hsa-miR-200c-3p	miRNA	Homo sapiens	LINC00461	lncRNA	Homo sapiens	0.2129
hsa-miR-200c-3p	miRNA	Homo sapiens	RRN3P2	lncRNA	Homo sapiens	0.2129
hsa-miR-200c-3p	miRNA	Homo sapiens	LINC00863	lncRNA	Homo sapiens	0.2129
hsa-miR-200c-3p	miRNA	Homo sapiens	ATP2B1-AS1	lncRNA	Homo sapiens	0.2129
hsa-miR-200c-3p	miRNA	Homo sapiens	LINC01011	lncRNA	Homo sapiens	0.2129
hsa-miR-200c-3p	miRNA	Homo sapiens	LINC01122	lncRNA	Homo sapiens	0.2129
hsa-miR-200c-3p	miRNA	Homo sapiens	LINC01346	lncRNA	Homo sapiens	0.2129
hsa-miR-200c-3p	miRNA	Homo sapiens	ASTN2-AS1	lncRNA	Homo sapiens	0.2129
hsa-miR-200c-3p	miRNA	Homo sapiens	LINC02035	lncRNA	Homo sapiens	0.2129
hsa-miR-200c-3p	miRNA	Homo sapiens	C15orf32	lncRNA	Homo sapiens	0.2129
hsa-miR-200c-3p	miRNA	Homo sapiens	LOC285074	lncRNA	Homo sapiens	0.2129
hsa-miR-200c-3p	miRNA	Homo sapiens	C20orf197	lncRNA	Homo sapiens	0.2129
hsa-miR-200c-3p	miRNA	Homo sapiens	LINC02120	lncRNA	Homo sapiens	0.2129
hsa-miR-200c-3p	miRNA	Homo sapiens	C7orf71	lncRNA	Homo sapiens	0.2129
hsa-miR-200c-3p	miRNA	Homo sapiens	MGC2889	lncRNA	Homo sapiens	0.2129
hsa-miR-200c-3p	miRNA	Homo sapiens	CYP1B1-AS1	lncRNA	Homo sapiens	0.2129
hsa-miR-200c-3p	miRNA	Homo sapiens	NBR2	lncRNA	Homo sapiens	0.2129
hsa-miR-200c-3p	miRNA	Homo sapiens	EXOC3-AS1	lncRNA	Homo sapiens	0.2129
hsa-miR-200c-3p	miRNA	Homo sapiens	OIP5-AS1	lncRNA	Homo sapiens	0.2129
hsa-miR-200c-3p	miRNA	Homo sapiens	FAM66C	lncRNA	Homo sapiens	0.2129
hsa-miR-200c-3p	miRNA	Homo sapiens	LOC100130449	lncRNA	Homo sapiens	0.2129
hsa-miR-200c-3p	miRNA	Homo sapiens	HEXA-AS1	lncRNA	Homo sapiens	0.2129
hsa-miR-200c-3p	miRNA	Homo sapiens	TSG1	lncRNA	Homo sapiens	0.2129
hsa-miR-200c-3p	miRNA	Homo sapiens	LINC00052	lncRNA	Homo sapiens	0.2129
hsa-miR-200c-3p	miRNA	Homo sapiens	UBL7-AS1	lncRNA	Homo sapiens	0.2129
hsa-miR-200c-3p	miRNA	Homo sapiens	LINC00341	lncRNA	Homo sapiens	0.2129
hsa-miR-200c-3p	miRNA	Homo sapiens	ZRANB2-AS1	lncRNA	Homo sapiens	0.2129
hsa-miR-200c-3p	miRNA	Homo sapiens	LINC00486	lncRNA	Homo sapiens	0.2129
hsa-miR-200c-3p	miRNA	Homo sapiens	LINC00525	lncRNA	Homo sapiens	0.2129
hsa-miR-200c-3p	miRNA	Homo sapiens	SCARNA17	lncRNA	Homo sapiens	0.2129
hsa-miR-200c-3p	miRNA	Homo sapiens	LINC00865	lncRNA	Homo sapiens	0.2129
hsa-miR-200c-3p	miRNA	Homo sapiens	LINC00954	lncRNA	Homo sapiens	0.2129
hsa-miR-200c-3p	miRNA	Homo sapiens	LINC01091	lncRNA	Homo sapiens	0.2129
hsa-miR-200c-3p	miRNA	Homo sapiens	LINC01140	lncRNA	Homo sapiens	0.2129
hsa-miR-200c-3p	miRNA	Homo sapiens	LINC01502	lncRNA	Homo sapiens	0.2129
hsa-miR-200c-3p	miRNA	Homo sapiens	ATXN8OS	lncRNA	Homo sapiens	0.2129
hsa-miR-200c-3p	miRNA	Homo sapiens	LOC256880	lncRNA	Homo sapiens	0.2129
hsa-miR-200c-3p	miRNA	Homo sapiens	C15orf54	lncRNA	Homo sapiens	0.2129
hsa-miR-200c-3p	miRNA	Homo sapiens	LOC285593	lncRNA	Homo sapiens	0.2129
hsa-miR-200c-3p	miRNA	Homo sapiens	C5orf56	lncRNA	Homo sapiens	0.2129
hsa-miR-200c-3p	miRNA	Homo sapiens	LOC401021	lncRNA	Homo sapiens	0.2129
hsa-miR-200c-3p	miRNA	Homo sapiens	CEBPA-DT	lncRNA	Homo sapiens	0.2129
hsa-miR-200c-3p	miRNA	Homo sapiens	MSC-AS1	lncRNA	Homo sapiens	0.2129
hsa-miR-200c-3p	miRNA	Homo sapiens	DGCR10	lncRNA	Homo sapiens	0.2129
hsa-miR-200c-3p	miRNA	Homo sapiens	NFYC-AS1	lncRNA	Homo sapiens	0.2129
hsa-miR-200c-3p	miRNA	Homo sapiens	FAM138B	lncRNA	Homo sapiens	0.2129
hsa-miR-200c-3p	miRNA	Homo sapiens	OTX2-AS1	lncRNA	Homo sapiens	0.2129
hsa-miR-200c-3p	miRNA	Homo sapiens	GABPB1-IT1	lncRNA	Homo sapiens	0.2129
hsa-miR-200c-3p	miRNA	Homo sapiens	RMST	lncRNA	Homo sapiens	0.2129
hsa-miR-200c-3p	miRNA	Homo sapiens	HTR5A-AS1	lncRNA	Homo sapiens	0.2129
hsa-miR-200c-3p	miRNA	Homo sapiens	TTTY17B	lncRNA	Homo sapiens	0.2129
hsa-miR-200c-3p	miRNA	Homo sapiens	LINC00115	lncRNA	Homo sapiens	0.2129
hsa-miR-200c-3p	miRNA	Homo sapiens	WDR86-AS1	lncRNA	Homo sapiens	0.2129
hsa-miR-200c-3p	miRNA	Homo sapiens	LINC00347	lncRNA	Homo sapiens	0.2129
hsa-miR-141-3p	miRNA	Homo sapiens	SNHG15	lncRNA	Homo sapiens	0.5595
hsa-miR-141-3p	miRNA	Homo sapiens	H19	lncRNA	Homo sapiens	0.5575
hsa-miR-141-3p	miRNA	Homo sapiens	HOTAIR	lncRNA	Homo sapiens	0.5291
hsa-miR-141-3p	miRNA	Homo sapiens	MEG3	lncRNA	Homo sapiens	0.5212
hsa-miR-141-3p	miRNA	Homo sapiens	XIST	lncRNA	Homo sapiens	0.4544
hsa-miR-141-3p	miRNA	Homo sapiens	ZEB1-AS1	lncRNA	Homo sapiens	0.4497
hsa-miR-141-3p	miRNA	Homo sapiens	MIR22HG	lncRNA	Homo sapiens	0.4328
hsa-miR-141-3p	miRNA	Homo sapiens	MIAT	lncRNA	Homo sapiens	0.4163
hsa-miR-141-3p	miRNA	Homo sapiens	ADAMTS9-AS2	lncRNA	Homo sapiens	0.381
hsa-miR-141-3p	miRNA	Homo sapiens	LNCRNA-ATB	lncRNA	Homo sapiens	0.3772
hsa-miR-141-3p	miRNA	Homo sapiens	KRAL	lncRNA	Homo sapiens	0.3391
hsa-miR-141-3p	miRNA	Homo sapiens	HCG27	lncRNA	Homo sapiens	0.3192
hsa-miR-141-3p	miRNA	Homo sapiens	SNHG16	lncRNA	Homo sapiens	0.3118
hsa-miR-141-3p	miRNA	Homo sapiens	N-BLR	lncRNA	Homo sapiens	0.2659
hsa-miR-141-3p	miRNA	Homo sapiens	MALAT1	lncRNA	Homo sapiens	0.2253
hsa-miR-141-3p	miRNA	Homo sapiens	TYMSOS	lncRNA	Homo sapiens	0.2129
hsa-miR-141-3p	miRNA	Homo sapiens	LINC00461	lncRNA	Homo sapiens	0.2129
hsa-miR-141-3p	miRNA	Homo sapiens	ZNF436-AS1	lncRNA	Homo sapiens	0.2129
hsa-miR-141-3p	miRNA	Homo sapiens	LINC00643	lncRNA	Homo sapiens	0.2129
hsa-miR-141-3p	miRNA	Homo sapiens	LINC00868	lncRNA	Homo sapiens	0.2129
hsa-miR-141-3p	miRNA	Homo sapiens	ATP2B1-AS1	lncRNA	Homo sapiens	0.2129
hsa-miR-141-3p	miRNA	Homo sapiens	LINC01181	lncRNA	Homo sapiens	0.2129
hsa-miR-141-3p	miRNA	Homo sapiens	LINC01460	lncRNA	Homo sapiens	0.2129
hsa-miR-141-3p	miRNA	Homo sapiens	LINC01554	lncRNA	Homo sapiens	0.2129
hsa-miR-141-3p	miRNA	Homo sapiens	LINC02085	lncRNA	Homo sapiens	0.2129
hsa-miR-141-3p	miRNA	Homo sapiens	ATXN8OS	lncRNA	Homo sapiens	0.2129
hsa-miR-141-3p	miRNA	Homo sapiens	LOC285074	lncRNA	Homo sapiens	0.2129
hsa-miR-141-3p	miRNA	Homo sapiens	C1orf140	lncRNA	Homo sapiens	0.2129
hsa-miR-141-3p	miRNA	Homo sapiens	LINC02120	lncRNA	Homo sapiens	0.2129
hsa-miR-141-3p	miRNA	Homo sapiens	CASC2	lncRNA	Homo sapiens	0.2129
hsa-miR-141-3p	miRNA	Homo sapiens	MEG8	lncRNA	Homo sapiens	0.2129
hsa-miR-141-3p	miRNA	Homo sapiens	DCTN1-AS1	lncRNA	Homo sapiens	0.2129
hsa-miR-141-3p	miRNA	Homo sapiens	MZF1-AS1	lncRNA	Homo sapiens	0.2129
hsa-miR-141-3p	miRNA	Homo sapiens	DUBR	lncRNA	Homo sapiens	0.2129
hsa-miR-141-3p	miRNA	Homo sapiens	POLR2J4	lncRNA	Homo sapiens	0.2129
hsa-miR-141-3p	miRNA	Homo sapiens	FAM74A1	lncRNA	Homo sapiens	0.2129
hsa-miR-141-3p	miRNA	Homo sapiens	SATB2-AS1	lncRNA	Homo sapiens	0.2129
hsa-miR-141-3p	miRNA	Homo sapiens	HAND2-AS1	lncRNA	Homo sapiens	0.2129
hsa-miR-141-3p	miRNA	Homo sapiens	TRHDE-AS1	lncRNA	Homo sapiens	0.2129
hsa-miR-141-3p	miRNA	Homo sapiens	ITPK1-AS1	lncRNA	Homo sapiens	0.2129
hsa-miR-141-3p	miRNA	Homo sapiens	UBA6-AS1	lncRNA	Homo sapiens	0.2129
hsa-miR-141-3p	miRNA	Homo sapiens	LINC00475	lncRNA	Homo sapiens	0.2129
hsa-miR-141-3p	miRNA	Homo sapiens	ZNF674-AS1	lncRNA	Homo sapiens	0.2129
hsa-miR-141-3p	miRNA	Homo sapiens	LINC00664	lncRNA	Homo sapiens	0.2129
hsa-miR-141-3p	miRNA	Homo sapiens	DLEU2L	lncRNA	Homo sapiens	0.2129
hsa-miR-141-3p	miRNA	Homo sapiens	LINC00870	lncRNA	Homo sapiens	0.2129
hsa-miR-141-3p	miRNA	Homo sapiens	LINC01000	lncRNA	Homo sapiens	0.2129
hsa-miR-141-3p	miRNA	Homo sapiens	LINC01191	lncRNA	Homo sapiens	0.2129
hsa-miR-141-3p	miRNA	Homo sapiens	LINC01465	lncRNA	Homo sapiens	0.2129
hsa-miR-141-3p	miRNA	Homo sapiens	LOC100129055	lncRNA	Homo sapiens	0.2129
hsa-miR-141-3p	miRNA	Homo sapiens	AQP4-AS1	lncRNA	Homo sapiens	0.2129
hsa-miR-141-3p	miRNA	Homo sapiens	SH3TC2-DT	lncRNA	Homo sapiens	0.2129
hsa-miR-141-3p	miRNA	Homo sapiens	BPESC1	lncRNA	Homo sapiens	0.2129
hsa-miR-141-3p	miRNA	Homo sapiens	LOC286059	lncRNA	Homo sapiens	0.2129
hsa-miR-141-3p	miRNA	Homo sapiens	C22orf34	lncRNA	Homo sapiens	0.2129
hsa-miR-141-3p	miRNA	Homo sapiens	LOC401021	lncRNA	Homo sapiens	0.2129
hsa-miR-141-3p	miRNA	Homo sapiens	CEP83-DT	lncRNA	Homo sapiens	0.2129
hsa-miR-141-3p	miRNA	Homo sapiens	MIR99AHG	lncRNA	Homo sapiens	0.2129
hsa-miR-141-3p	miRNA	Homo sapiens	MIR4453HG	lncRNA	Homo sapiens	0.2129
hsa-miR-141-3p	miRNA	Homo sapiens	NDUFA6-DT	lncRNA	Homo sapiens	0.2129
hsa-miR-141-3p	miRNA	Homo sapiens	EPHA5-AS1	lncRNA	Homo sapiens	0.2129
hsa-miR-141-3p	miRNA	Homo sapiens	PP12613	lncRNA	Homo sapiens	0.2129
hsa-miR-141-3p	miRNA	Homo sapiens	LINC02167	lncRNA	Homo sapiens	0.2129
hsa-miR-141-3p	miRNA	Homo sapiens	SDHAP2	lncRNA	Homo sapiens	0.2129
hsa-miR-141-3p	miRNA	Homo sapiens	HCP5	lncRNA	Homo sapiens	0.2129
hsa-miR-141-3p	miRNA	Homo sapiens	TTTY4B	lncRNA	Homo sapiens	0.2129
hsa-miR-141-3p	miRNA	Homo sapiens	LINC00242	lncRNA	Homo sapiens	0.2129
hsa-miR-141-3p	miRNA	Homo sapiens	VENTXP1	lncRNA	Homo sapiens	0.2129
hsa-miR-141-3p	miRNA	Homo sapiens	LINC00592	lncRNA	Homo sapiens	0.2129
hsa-miR-141-3p	miRNA	Homo sapiens	ZSCAN16-AS1	lncRNA	Homo sapiens	0.2129
hsa-miR-141-3p	miRNA	Homo sapiens	LINC00667	lncRNA	Homo sapiens	0.2129
hsa-miR-141-3p	miRNA	Homo sapiens	LINC00893	lncRNA	Homo sapiens	0.2129
hsa-miR-141-3p	miRNA	Homo sapiens	LINC01018	lncRNA	Homo sapiens	0.2129
hsa-miR-141-3p	miRNA	Homo sapiens	LINC01312	lncRNA	Homo sapiens	0.2129
hsa-miR-141-3p	miRNA	Homo sapiens	LINC01512	lncRNA	Homo sapiens	0.2129
hsa-miR-141-3p	miRNA	Homo sapiens	LOC100131496	lncRNA	Homo sapiens	0.2129
hsa-miR-141-3p	miRNA	Homo sapiens	ARRDC1-AS1	lncRNA	Homo sapiens	0.2129
hsa-miR-141-3p	miRNA	Homo sapiens	LOC256880	lncRNA	Homo sapiens	0.2129
hsa-miR-141-3p	miRNA	Homo sapiens	C12orf77	lncRNA	Homo sapiens	0.2129
hsa-miR-141-3p	miRNA	Homo sapiens	LOC339166	lncRNA	Homo sapiens	0.2129
hsa-miR-141-3p	miRNA	Homo sapiens	C5orf56	lncRNA	Homo sapiens	0.2129
hsa-miR-141-3p	miRNA	Homo sapiens	SNHG29	lncRNA	Homo sapiens	0.2129
hsa-miR-141-3p	miRNA	Homo sapiens	CPS1-IT1	lncRNA	Homo sapiens	0.2129
hsa-miR-141-3p	miRNA	Homo sapiens	MORF4L2-AS1	lncRNA	Homo sapiens	0.2129
hsa-miR-141-3p	miRNA	Homo sapiens	DLGAP1-AS1	lncRNA	Homo sapiens	0.2129
hsa-miR-141-3p	miRNA	Homo sapiens	NOP14-AS1	lncRNA	Homo sapiens	0.2129
hsa-miR-141-3p	miRNA	Homo sapiens	FAM167A-AS1	lncRNA	Homo sapiens	0.2129
hsa-miR-141-3p	miRNA	Homo sapiens	PRKCQ-AS1	lncRNA	Homo sapiens	0.2129
hsa-miR-141-3p	miRNA	Homo sapiens	FLJ40194	lncRNA	Homo sapiens	0.2129
hsa-miR-141-3p	miRNA	Homo sapiens	SPATA42	lncRNA	Homo sapiens	0.2129
hsa-miR-141-3p	miRNA	Homo sapiens	INHBA-AS1	lncRNA	Homo sapiens	0.2129
hsa-miR-141-3p	miRNA	Homo sapiens	TTTY8B	lncRNA	Homo sapiens	0.2129
hsa-miR-141-3p	miRNA	Homo sapiens	LINC00284	lncRNA	Homo sapiens	0.2129
hsa-miR-141-3p	miRNA	Homo sapiens	TUSC7	lncRNA	Homo sapiens	0.2129
hsa-miR-141-3p	miRNA	Homo sapiens	LINC00341	lncRNA	Homo sapiens	0.2129
hsa-miR-141-3p	miRNA	Homo sapiens	WDFY3-AS2	lncRNA	Homo sapiens	0.2129
hsa-miR-141-3p	miRNA	Homo sapiens	LINC00638	lncRNA	Homo sapiens	0.2129
hsa-miR-141-3p	miRNA	Homo sapiens	LINC00698	lncRNA	Homo sapiens	0.2129
hsa-miR-141-3p	miRNA	Homo sapiens	LINC00907	lncRNA	Homo sapiens	0.2129
hsa-miR-141-3p	miRNA	Homo sapiens	LINC01140	lncRNA	Homo sapiens	0.2129
hsa-miR-141-3p	miRNA	Homo sapiens	LINC00661	lncRNA	Homo sapiens	0.2129
hsa-miR-141-3p	miRNA	Homo sapiens	LINC01366	lncRNA	Homo sapiens	0.2129
hsa-miR-141-3p	miRNA	Homo sapiens	LINC01551	lncRNA	Homo sapiens	0.2129
hsa-miR-141-3p	miRNA	Homo sapiens	LOC100271832	lncRNA	Homo sapiens	0.2129
hsa-miR-141-3p	miRNA	Homo sapiens	ASTN2-AS1	lncRNA	Homo sapiens	0.2129
hsa-miR-141-3p	miRNA	Homo sapiens	LINC01924	lncRNA	Homo sapiens	0.2129
hsa-miR-141-3p	miRNA	Homo sapiens	C16orf82	lncRNA	Homo sapiens	0.2129
hsa-miR-141-3p	miRNA	Homo sapiens	LOC339260	lncRNA	Homo sapiens	0.2129
hsa-miR-141-3p	miRNA	Homo sapiens	C9orf170	lncRNA	Homo sapiens	0.2129
hsa-miR-141-3p	miRNA	Homo sapiens	MAPT-IT1	lncRNA	Homo sapiens	0.2129
hsa-miR-141-3p	miRNA	Homo sapiens	CYP51A1-AS1	lncRNA	Homo sapiens	0.2129
hsa-miR-141-3p	miRNA	Homo sapiens	MSC-AS1	lncRNA	Homo sapiens	0.2129
hsa-miR-141-3p	miRNA	Homo sapiens	DRAIC	lncRNA	Homo sapiens	0.2129
hsa-miR-141-3p	miRNA	Homo sapiens	PART1	lncRNA	Homo sapiens	0.2129
hsa-miR-141-3p	miRNA	Homo sapiens	FAM201A	lncRNA	Homo sapiens	0.2129
hsa-miR-141-3p	miRNA	Homo sapiens	RRN3P2	lncRNA	Homo sapiens	0.2129
hsa-miR-141-3p	miRNA	Homo sapiens	FUT8-AS1	lncRNA	Homo sapiens	0.2129
hsa-miR-141-3p	miRNA	Homo sapiens	ST7-OT4	lncRNA	Homo sapiens	0.2129
hsa-miR-141-3p	miRNA	Homo sapiens	IPW	lncRNA	Homo sapiens	0.2129
hsa-miR-141-3p	miRNA	Homo sapiens	LOC654780	lncRNA	Homo sapiens	1e-10
hsa-miR-429	miRNA	Homo sapiens	HEIH	lncRNA	Homo sapiens	0.4734
hsa-miR-429	miRNA	Homo sapiens	GIHCG	lncRNA	Homo sapiens	0.4731
hsa-miR-429	miRNA	Homo sapiens	XIST	lncRNA	Homo sapiens	0.4331
hsa-miR-429	miRNA	Homo sapiens	H19	lncRNA	Homo sapiens	0.3735
hsa-miR-429	miRNA	Homo sapiens	ILF3-DT	lncRNA	Homo sapiens	0.3699
hsa-miR-429	miRNA	Homo sapiens	ZEB1-AS1	lncRNA	Homo sapiens	0.316
hsa-mir-429	miRNA	Homo sapiens	GAS5	lncRNA	Homo sapiens	0.3101
hsa-mir-429	miRNA	Homo sapiens	RAD51-AS1	lncRNA	Homo sapiens	0.3024
hsa-miR-429	miRNA	Homo sapiens	OIP5-AS1	lncRNA	Homo sapiens	0.2979
hsa-miR-429	miRNA	Homo sapiens	TCONS_147426	lncRNA	Homo sapiens	0.2568
hsa-miR-429	miRNA	Homo sapiens	PVT1	lncRNA	Homo sapiens	0.2568
hsa-miR-429	miRNA	Homo sapiens	MALAT1	lncRNA	Homo sapiens	0.2253
hsa-miR-429	miRNA	Homo sapiens	LOC101928168	lncRNA	Homo sapiens	0.2131
hsa-miR-429	miRNA	Homo sapiens	KIAA0087	lncRNA	Homo sapiens	0.2131
hsa-miR-429	miRNA	Homo sapiens	LOC101928143	lncRNA	Homo sapiens	0.2131
hsa-miR-429	miRNA	Homo sapiens	RRN3P2	lncRNA	Homo sapiens	0.2129
hsa-miR-429	miRNA	Homo sapiens	LINC00667	lncRNA	Homo sapiens	0.2129
hsa-miR-429	miRNA	Homo sapiens	DLEU1	lncRNA	Homo sapiens	0.2129
hsa-miR-429	miRNA	Homo sapiens	UCKL1-AS1	lncRNA	Homo sapiens	0.2129
hsa-miR-429	miRNA	Homo sapiens	LINC00661	lncRNA	Homo sapiens	0.2129
hsa-miR-429	miRNA	Homo sapiens	ZNF32-AS3	lncRNA	Homo sapiens	0.2129
hsa-miR-429	miRNA	Homo sapiens	ATP2B1-AS1	lncRNA	Homo sapiens	0.2129
hsa-miR-429	miRNA	Homo sapiens	LINC01060	lncRNA	Homo sapiens	0.2129
hsa-miR-429	miRNA	Homo sapiens	LINC02035	lncRNA	Homo sapiens	0.2129
hsa-miR-429	miRNA	Homo sapiens	LINC01122	lncRNA	Homo sapiens	0.2129
hsa-miR-429	miRNA	Homo sapiens	LINC01346	lncRNA	Homo sapiens	0.2129
hsa-miR-429	miRNA	Homo sapiens	LOC100129055	lncRNA	Homo sapiens	0.2129
hsa-miR-429	miRNA	Homo sapiens	ATXN8OS	lncRNA	Homo sapiens	0.2129
hsa-miR-429	miRNA	Homo sapiens	LOC283038	lncRNA	Homo sapiens	0.2129
hsa-miR-429	miRNA	Homo sapiens	C18orf65	lncRNA	Homo sapiens	0.2129
hsa-miR-429	miRNA	Homo sapiens	LOC339529	lncRNA	Homo sapiens	0.2129
hsa-miR-429	miRNA	Homo sapiens	C7orf13	lncRNA	Homo sapiens	0.2129
hsa-miR-429	miRNA	Homo sapiens	LOC441204	lncRNA	Homo sapiens	0.2129
hsa-miR-429	miRNA	Homo sapiens	CSTF3-DT	lncRNA	Homo sapiens	0.2129
hsa-miR-429	miRNA	Homo sapiens	MIMT1	lncRNA	Homo sapiens	0.2129
hsa-miR-429	miRNA	Homo sapiens	DRAIC	lncRNA	Homo sapiens	0.2129
hsa-miR-429	miRNA	Homo sapiens	NBR2	lncRNA	Homo sapiens	0.2129
hsa-miR-429	miRNA	Homo sapiens	FAM138E	lncRNA	Homo sapiens	0.2129
hsa-miR-429	miRNA	Homo sapiens	NPHP3-AS1	lncRNA	Homo sapiens	0.2129
hsa-miR-429	miRNA	Homo sapiens	GASAL1	lncRNA	Homo sapiens	0.2129
hsa-miR-429	miRNA	Homo sapiens	PRINS	lncRNA	Homo sapiens	0.2129
hsa-miR-429	miRNA	Homo sapiens	IGF2BP2-AS1	lncRNA	Homo sapiens	0.2129
hsa-miR-429	miRNA	Homo sapiens	TRAM2-AS1	lncRNA	Homo sapiens	0.2129
hsa-miR-429	miRNA	Homo sapiens	LINC00222	lncRNA	Homo sapiens	0.2129
hsa-miR-429	miRNA	Homo sapiens	TTTY17B	lncRNA	Homo sapiens	0.2129
hsa-miR-429	miRNA	Homo sapiens	LINC00452	lncRNA	Homo sapiens	0.2129
hsa-miR-429	miRNA	Homo sapiens	SCARNA17	lncRNA	Homo sapiens	0.2129
hsa-miR-429	miRNA	Homo sapiens	WDR86-AS1	lncRNA	Homo sapiens	0.2129
hsa-miR-429	miRNA	Homo sapiens	LINC00863	lncRNA	Homo sapiens	0.2129
hsa-miR-429	miRNA	Homo sapiens	ZNF503-AS1	lncRNA	Homo sapiens	0.2129
hsa-miR-429	miRNA	Homo sapiens	LINC00954	lncRNA	Homo sapiens	0.2129
hsa-miR-429	miRNA	Homo sapiens	LINC01091	lncRNA	Homo sapiens	0.2129
hsa-miR-429	miRNA	Homo sapiens	LOC401463	lncRNA	Homo sapiens	0.2129
hsa-miR-429	miRNA	Homo sapiens	LINC01140	lncRNA	Homo sapiens	0.2129
hsa-miR-429	miRNA	Homo sapiens	LINC01502	lncRNA	Homo sapiens	0.2129
hsa-miR-429	miRNA	Homo sapiens	APCDD1L-DT	lncRNA	Homo sapiens	0.2129
hsa-miR-429	miRNA	Homo sapiens	C2CD4D-AS1	lncRNA	Homo sapiens	0.2129
hsa-miR-429	miRNA	Homo sapiens	BDNF-AS	lncRNA	Homo sapiens	0.2129
hsa-miR-429	miRNA	Homo sapiens	LINC01936	lncRNA	Homo sapiens	0.2129
hsa-miR-429	miRNA	Homo sapiens	MIR1-1HG-AS1	lncRNA	Homo sapiens	0.2129
hsa-miR-429	miRNA	Homo sapiens	LINC02579	lncRNA	Homo sapiens	0.2129
hsa-miR-429	miRNA	Homo sapiens	C7orf71	lncRNA	Homo sapiens	0.2129
hsa-miR-429	miRNA	Homo sapiens	LINC02510	lncRNA	Homo sapiens	0.2129
hsa-miR-429	miRNA	Homo sapiens	CYP1B1-AS1	lncRNA	Homo sapiens	0.2129
hsa-miR-429	miRNA	Homo sapiens	MSC-AS1	lncRNA	Homo sapiens	0.2129
hsa-miR-429	miRNA	Homo sapiens	EXOC3-AS1	lncRNA	Homo sapiens	0.2129
hsa-miR-429	miRNA	Homo sapiens	NFYC-AS1	lncRNA	Homo sapiens	0.2129
hsa-miR-429	miRNA	Homo sapiens	FAM223B	lncRNA	Homo sapiens	0.2129
hsa-miR-429	miRNA	Homo sapiens	PART1	lncRNA	Homo sapiens	0.2129
hsa-miR-429	miRNA	Homo sapiens	HAND2-AS1	lncRNA	Homo sapiens	0.2129
hsa-miR-429	miRNA	Homo sapiens	RMST	lncRNA	Homo sapiens	0.2129
hsa-miR-429	miRNA	Homo sapiens	IPW	lncRNA	Homo sapiens	0.2129
hsa-miR-429	miRNA	Homo sapiens	TSG1	lncRNA	Homo sapiens	0.2129
hsa-miR-429	miRNA	Homo sapiens	LINC00326	lncRNA	Homo sapiens	0.2129
hsa-miR-429	miRNA	Homo sapiens	TTTY4B	lncRNA	Homo sapiens	0.2129
hsa-miR-429	miRNA	Homo sapiens	LINC00461	lncRNA	Homo sapiens	0.2129
hsa-miR-429	miRNA	Homo sapiens	ZFAT-AS1	lncRNA	Homo sapiens	0.2129
hsa-miR-429	miRNA	Homo sapiens	LINC00865	lncRNA	Homo sapiens	0.2129
hsa-miR-429	miRNA	Homo sapiens	LINC01010	lncRNA	Homo sapiens	0.2129
hsa-miR-429	miRNA	Homo sapiens	LINC01119	lncRNA	Homo sapiens	0.2129
hsa-miR-429	miRNA	Homo sapiens	LINC01189	lncRNA	Homo sapiens	0.2129
hsa-miR-429	miRNA	Homo sapiens	LINC01565	lncRNA	Homo sapiens	0.2129
hsa-miR-429	miRNA	Homo sapiens	AQP4-AS1	lncRNA	Homo sapiens	0.2129
hsa-miR-429	miRNA	Homo sapiens	FILNC1	lncRNA	Homo sapiens	0.2129
hsa-miR-429	miRNA	Homo sapiens	BVES-AS1	lncRNA	Homo sapiens	0.2129
hsa-miR-429	miRNA	Homo sapiens	LOC285074	lncRNA	Homo sapiens	0.2129
hsa-miR-429	miRNA	Homo sapiens	C5orf56	lncRNA	Homo sapiens	0.2129
hsa-miR-429	miRNA	Homo sapiens	LINC02120	lncRNA	Homo sapiens	0.2129
hsa-miR-429	miRNA	Homo sapiens	CLRN1-AS1	lncRNA	Homo sapiens	0.2129
hsa-miR-429	miRNA	Homo sapiens	MATN1-AS1	lncRNA	Homo sapiens	0.2129
hsa-miR-429	miRNA	Homo sapiens	DGCR10	lncRNA	Homo sapiens	0.2129
hsa-miR-429	miRNA	Homo sapiens	MYT1L-AS1	lncRNA	Homo sapiens	0.2129
hsa-miR-429	miRNA	Homo sapiens	FAM138B	lncRNA	Homo sapiens	0.2129
hsa-miR-429	miRNA	Homo sapiens	NIFK-AS1	lncRNA	Homo sapiens	0.2129
hsa-miR-429	miRNA	Homo sapiens	FAM66C	lncRNA	Homo sapiens	0.2129
hsa-miR-429	miRNA	Homo sapiens	PCAT4	lncRNA	Homo sapiens	0.2129
hsa-miR-429	miRNA	Homo sapiens	HEXA-AS1	lncRNA	Homo sapiens	0.2129
hsa-miR-429	miRNA	Homo sapiens	RPL34-AS1	lncRNA	Homo sapiens	0.2129
hsa-miR-429	miRNA	Homo sapiens	FAM30A	lncRNA	Homo sapiens	0.2129
hsa-miR-429	miRNA	Homo sapiens	TSL	lncRNA	Homo sapiens	0.2129
hsa-miR-429	miRNA	Homo sapiens	LINC00341	lncRNA	Homo sapiens	0.2129
hsa-miR-429	miRNA	Homo sapiens	TTTY6B	lncRNA	Homo sapiens	0.2129
hsa-miR-429	miRNA	Homo sapiens	LINC00482	lncRNA	Homo sapiens	0.2129
hsa-miR-429	miRNA	Homo sapiens	MCM3AP-AS1	lncRNA	Homo sapiens	0.2129
hsa-miR-429	miRNA	Homo sapiens	UBL7-AS1	lncRNA	Homo sapiens	0.2129
hsa-miR-429	miRNA	Homo sapiens	LINC00643	lncRNA	Homo sapiens	0.2129
hsa-miR-429	miRNA	Homo sapiens	ZNF295-AS1	lncRNA	Homo sapiens	0.2129
hsa-miR-429	miRNA	Homo sapiens	LINC00924	lncRNA	Homo sapiens	0.2129
hsa-miR-429	miRNA	Homo sapiens	LINC01011	lncRNA	Homo sapiens	0.2129
hsa-miR-429	miRNA	Homo sapiens	LINC01120	lncRNA	Homo sapiens	0.2129
hsa-miR-429	miRNA	Homo sapiens	LINC01312	lncRNA	Homo sapiens	0.2129
hsa-miR-429	miRNA	Homo sapiens	LINC01591	lncRNA	Homo sapiens	0.2129
hsa-miR-429	miRNA	Homo sapiens	ASTN2-AS1	lncRNA	Homo sapiens	0.2129
hsa-miR-429	miRNA	Homo sapiens	LOC256880	lncRNA	Homo sapiens	0.2129
hsa-miR-429	miRNA	Homo sapiens	C15orf54	lncRNA	Homo sapiens	0.2129
hsa-miR-429	miRNA	Homo sapiens	LOC285593	lncRNA	Homo sapiens	0.2129
hsa-miR-429	miRNA	Homo sapiens	C5orf64	lncRNA	Homo sapiens	0.2129
hsa-miR-429	miRNA	Homo sapiens	LOC401021	lncRNA	Homo sapiens	0.2129
hsa-miR-429	miRNA	Homo sapiens	COLCA1	lncRNA	Homo sapiens	0.2129
hsa-miR-429	miRNA	Homo sapiens	MGC2889	lncRNA	Homo sapiens	0.2129
hsa-miR-429	miRNA	Homo sapiens	DNMBP-AS1	lncRNA	Homo sapiens	0.2129
hsa-miR-429	miRNA	Homo sapiens	NBAT1	lncRNA	Homo sapiens	0.2129
hsa-miR-429	miRNA	Homo sapiens	FAM138C	lncRNA	Homo sapiens	0.2129
hsa-miR-429	miRNA	Homo sapiens	NOP14-AS1	lncRNA	Homo sapiens	0.2129
hsa-miR-429	miRNA	Homo sapiens	GABPB1-IT1	lncRNA	Homo sapiens	0.2129
hsa-miR-429	miRNA	Homo sapiens	LOC100130449	lncRNA	Homo sapiens	0.2129
hsa-miR-429	miRNA	Homo sapiens	HTR5A-AS1	lncRNA	Homo sapiens	0.2129
hsa-miR-429	miRNA	Homo sapiens	SOX2-OT	lncRNA	Homo sapiens	0.2129
hsa-miR-429	miRNA	Homo sapiens	LINC00052	lncRNA	Homo sapiens	0.2129
hsa-miR-429	miRNA	Homo sapiens	TTTY12	lncRNA	Homo sapiens	0.2129
hsa-miR-429	miRNA	Homo sapiens	LINC00347	lncRNA	Homo sapiens	0.2129

## Sheet: Table S7
Table S7: Summary of statistical significant miR-200family members and their potentially regulatory/target lncRNAs in RCC
	N vs RCC (ccRCC & sRCC-Ca)	N vs sRCC-Sa	N vs VTT
lncRNAs	CCAT2	LINC00467	CCAT2
	KCNQ1OT1	MAGI2-AS3	KCNQ1OT1
	LINC00341	MALAT1	LINC00641
	LINC00467	MEG3	MAGI2-AS3
	LINC00641	OIP5-AS1	MALAT1
	MAGI2-AS3	PCAT19	MEG3
	MALAT1	TUG1	MIR22HG
	MEG3		OIP5-AS1
	MIAT		TUG1
	MIR22HG
	OIP5-AS1
	TUG1
miRNAs	miR-141	miR-141	miR-141
	miR-200a	miR-200a	miR-200a
	miR-200a	miR-200a	miR-200a
	miR-200a	miR-200a	miR-200a
	miR-429	miR-429	miR-429
Legend	ccRCC	clear cell RCC
	N	non-neoplastic renal cortical tissue
	RCC	renal cell carcinoma
	sRCC	sarcomatoid RCC
	sRCC-Ca	sarcomatoid component of sRCC
	sRCC-Sa	carcinomatous component of sRCC
	VTT	vein tumour thromb

## Sheet: Table S8
Table S8: Spearman correlations of analyzed lncRNA and miR-200 family RNAs.
Nonparametric Correlations
Note: The correlations coefficients are inverse: negative is positive and vice versa (due to the nature of qPCR and calculation of GOI to RGs (in case of lncRNAs ΔCq=CqGOI-CqRG and in cas of miRNAs ΔCq=CqRG-CqGOI).
			HS01008264_S1	Hs00215501_m1	Hs00261966_m1	Hs00292028_m1	Hs00300535_s1	Hs00390315_m1	Hs00414754_m1	Hs00416573_m1	Hs00417251_m1	Hs00544515_s1	Hs00978814_m1	Hs00993772_m1	Hs01102180_m1	Hs01356262_g1	Hs01370375_m1	Hs01379985_m1	Hs01388169_m1	Hs01396918_m1	Hs01910177_s1	Hs03296630_m1	Hs03301064_g1	Hs03677189_g1	Hs03680372_m1	Hs04402620_m1	Hs04403001_s1	Hs04978593_m1	Hs05021116_g1	Hs05035751_s1	Hs05309218_s1	miR-141	miR-200a	miR-200b	miR-200c	miR-429
Spearman's rho	HS01008264_S1	Correlation Coefficient	1	0.23977	0.194717	0.108885	,378*	,335*	,458**	0.129412	,433**	0.136398	-0.0597166	0.00644599	0.203877	0.29244	-0.0659341	,383*	-0.0549451	0.5	0.303946	-0.0245614	0.17219	0.00785998	0.175621	,604*	0.0491935	,378*	,337*	0.297773	0.0880804	0.226174	0.0388664	-0.10075	0.121951	0.124578
		Sig. (2-tailed)		0.126166	0.216572	0.497986	0.0394566	0.0303336	0.00229415	0.458736	0.00418571	0.401339	0.71801	0.968094	0.255109	0.060197	0.830542	0.0122895	0.858504	0.666667	0.0503563	0.920498	0.275531	0.960599	0.291581	0.0220569	0.792704	0.0472001	0.0289138	0.0656062	0.579114	0.17212	0.814277	0.536197	0.453475	0.443732
		N	42	42	42	41	30	42	42	35	42	40	39	41	33	42	13	42	13	3	42	19	42	42	38	14	31	28	42	39	42	38	39	40	40	40
	Hs00215501_m1	Correlation Coefficient	0.23977	1	,913**	,455**	,515**	,733**	,410**	,754**	,724**	,680**	0.125304	,726**	,584**	0.199741	,841**	,589**	,731**	1,000**	,909**	,889**	,538**	,575**	,813**	,785**	,604**	,607**	,437**	,446**	,800**	-,426**	-0.269433	-,451**	-0.276548	-,399*
		Sig. (2-tailed)	0.126166		3.52715e-17	0.00281987	0.00362227	3.48364e-08	0.0070644	1.69193e-07	5.9403e-08	1.423e-06	0.447216	7.73655e-08	0.000360787	0.204717	0.000319071	4.11863e-05	0.00454773		8.16511e-17	3.49702e-07	0.000237186	6.71033e-05	5.45573e-10	0.000890074	0.000316749	0.000614834	0.00382238	0.00445613	2.06481e-10	0.00769814	0.0971763	0.00348973	0.0840869	0.0106668
		N	42	42	42	41	30	42	42	35	42	40	39	41	33	42	13	42	13	3	42	19	42	42	38	14	31	28	42	39	42	38	39	40	40	40
	Hs00261966_m1	Correlation Coefficient	0.194717	,913**	1	,399**	,414*	,717**	,418**	,695**	,685**	,627**	0.0366397	,605**	,567**	0.300867	,879**	,619**	0.252747	1,000**	,879**	,900**	,575**	,631**	,742**	,855**	,686**	,614**	,511**	,465**	,798**	-,423**	-,402*	-,461**	-,312*	-,402*
		Sig. (2-tailed)	0.216572	3.52715e-17		0.00970148	0.022778	9.10328e-08	0.00583003	3.661e-06	5.68199e-07	1.48488e-05	0.824746	2.8404e-05	0.000582998	0.0528528	7.54456e-05	1.26906e-05	0.404774		1.89908e-14	1.54979e-07	6.78891e-05	7.47408e-06	9.76991e-08	9.76604e-05	2.02339e-05	0.000516024	0.000537932	0.0028321	2.45771e-10	0.0080883	0.0112251	0.00276968	0.0498542	0.0101944
		N	42	42	42	41	30	42	42	35	42	40	39	41	33	42	13	42	13	3	42	19	42	42	38	14	31	28	42	39	42	38	39	40	40	40
	Hs00292028_m1	Correlation Coefficient	0.108885	,455**	,399**	1	0.355284	,420**	,368*	,697**	,336*	,584**	0.265127	,723**	,472**	0.150348	-0.0769231	0.148084	,622*	0.5	,430**	0.284211	0.184669	,406**	0.247511	0.503297	,483**	0.235653	0.0510453	,389*	,584**	-,490**	-0.0694824	-,389*	-0.277733	-0.154656
		Sig. (2-tailed)	0.497986	0.00281987	0.00970148		0.0540208	0.00627903	0.0179411	3.21976e-06	0.0316024	9.43235e-05	0.107683	1.3652e-07	0.00641202	0.348103	0.802763	0.355495	0.0306759	0.666667	0.00500071	0.238296	0.247736	0.00845742	0.139685	0.0665604	0.00591075	0.236689	0.751283	0.0143101	6.07996e-05	0.00210283	0.678499	0.014476	0.0869204	0.347179
		N	41	41	41	41	30	41	41	35	41	39	38	40	32	41	13	41	12	3	41	19	41	41	37	14	31	27	41	39	41	37	38	39	39	39
	Hs00300535_s1	Correlation Coefficient	,378*	,515**	,414*	0.355284	1	0.357953	0.0812013	,545**	,503**	,566**	0.270936	0.321468	0.327863	0.0229143	0.318182	,372*	0.554545	1,000**	,511**	,526*	0.147497	0.23782	0.21917	0.258741	0.322609	0.331169	,372*	,401*	,437*	-0.178982	-0.175369	-0.184236	-0.0665025	-0.0724138
		Sig. (2-tailed)	0.0394566	0.00362227	0.022778	0.0540208		0.0521147	0.669696	0.00327362	0.00456721	0.0013725	0.163155	0.0832282	0.102024	0.904333	0.340298	0.0428287	0.0766523		0.00390444	0.0361665	0.436677	0.205694	0.272042	0.416775	0.124164	0.142531	0.0430973	0.0282247	0.015828	0.362141	0.362858	0.338706	0.731784	0.708927
		N	30	30	30	30	30	30	30	27	30	29	28	30	26	30	11	30	11	3	30	16	30	30	27	12	24	21	30	30	30	28	29	29	29	29
	Hs00390315_m1	Correlation Coefficient	,335*	,733**	,717**	,420**	0.357953	1	,784**	,516**	,740**	,590**	0.136842	,518**	,649**	,469**	0.417582	,630**	,560*	1,000**	,803**	,670**	,606**	,625**	,466**	,618*	,508**	,395*	,669**	,525**	,673**	-0.259	-0.24413	-,410**	-0.240525	-0.264728
		Sig. (2-tailed)	0.0303336	3.48364e-08	9.10328e-08	0.00627903	0.0521147		8.23348e-10	0.00152127	2.13644e-08	6.22717e-05	0.406147	0.000518168	4.38631e-05	0.00174102	0.155675	7.85013e-06	0.0463459		1.51525e-10	0.00169131	2.1346e-05	9.53474e-06	0.00320607	0.0186047	0.00352315	0.0374015	1.30455e-06	0.000605615	1.0649e-06	0.116374	0.134198	0.00861208	0.134908	0.0987804
		N	42	42	42	41	30	42	42	35	42	40	39	41	33	42	13	42	13	3	42	19	42	42	38	14	31	28	42	39	42	38	39	40	40	40
	Hs00414754_m1	Correlation Coefficient	,458**	,410**	,418**	,368*	0.0812013	,784**	1	0.287955	,678**	,441**	0.0807692	,371*	,538**	,605**	-0.0274725	,524**	0.203297	-0.5	,541**	0.314035	,555**	,406**	0.244556	,556*	0.255242	0.351943	,629**	,509**	,414**	-0.0913667	-0.123077	-,347*	-0.140901	-0.04803
		Sig. (2-tailed)	0.00229415	0.0070644	0.00583003	0.0179411	0.669696	8.23348e-10		0.0934568	8.10673e-07	0.00438676	0.624989	0.0170257	0.00124821	2.21855e-05	0.929012	0.000373866	0.505315	0.666667	0.000213765	0.19042	0.000137264	0.00762853	0.138937	0.0389437	0.165806	0.0662593	8.12928e-06	0.000943657	0.00639879	0.585375	0.455394	0.0281219	0.385825	0.768524
		N	42	42	42	41	30	42	42	35	42	40	39	41	33	42	13	42	13	3	42	19	42	42	38	14	31	28	42	39	42	38	39	40	40	40
	Hs00416573_m1	Correlation Coefficient	0.129412	,754**	,695**	,697**	,545**	,516**	0.287955	1	,507**	,711**	,386*	,722**	,657**	0.0764706	,700*	,349*	,818**	1,000**	,705**	,699**	,388*	,560**	,533**	,621*	,621**	,541**	0.194958	,578**	,709**	-,598**	-0.298128	-,536**	-0.338121	-0.306035
		Sig. (2-tailed)	0.458736	1.69193e-07	3.661e-06	3.21976e-06	0.00327362	0.00152127	0.0934568		0.00188169	2.45627e-06	0.0266378	1.00213e-06	7.91258e-05	0.66239	0.016471	0.040053	0.00114311		2.25971e-06	0.00181343	0.0212878	0.000465554	0.00201751	0.0235382	0.000327589	0.00635219	0.261731	0.00034366	1.84739e-06	0.000298708	0.0919603	0.0010823	0.0504819	0.0783673
		N	35	35	35	35	27	35	35	35	35	34	33	35	30	35	11	35	12	3	35	17	35	35	31	13	29	24	35	34	35	32	33	34	34	34
	Hs00417251_m1	Correlation Coefficient	,433**	,724**	,685**	,336*	,503**	,740**	,678**	,507**	1	,545**	0.220243	,515**	,555**	,559**	0.335165	,711**	0.274725	0.5	,769**	,654**	,640**	,564**	,522**	,670**	,413*	,484**	,723**	,537**	,562**	-0.165554	-0.0605263	-,329*	-0.12758	-0.150657
		Sig. (2-tailed)	0.00418571	5.9403e-08	5.68199e-07	0.0316024	0.00456721	2.13644e-08	8.10673e-07	0.00188169		0.00027635	0.177891	0.000567773	0.000805618	0.000119669	0.262943	1.32641e-07	0.363675	0.666667	2.659e-09	0.00236693	5.01068e-06	0.000101837	0.000774641	0.00870423	0.0211059	0.00899739	6.30972e-08	0.000423493	0.000105905	0.320549	0.714347	0.0383652	0.432739	0.353442
		N	42	42	42	41	30	42	42	35	42	40	39	41	33	42	13	42	13	3	42	19	42	42	38	14	31	28	42	39	42	38	39	40	40	40
	Hs00544515_s1	Correlation Coefficient	0.136398	,680**	,627**	,584**	,566**	,590**	,441**	,711**	,545**	1	,409*	,733**	,533**	,312*	0.265734	0.25591	,643*	1,000**	,666**	,526*	,543**	,492**	,584**	,703**	,687**	,466*	,396*	,514**	,731**	-,521**	-0.263158	-,474**	-0.289676	-,334*
		Sig. (2-tailed)	0.401339	1.423e-06	1.48488e-05	9.43235e-05	0.0013725	6.22717e-05	0.00438676	2.45627e-06	0.00027635		0.0118553	1.09262e-07	0.00169975	0.0499991	0.403833	0.110967	0.0240032		2.7477e-06	0.0206189	0.000291186	0.00126412	0.000148216	0.00731857	1.99187e-05	0.0141911	0.0114528	0.00113077	8.61581e-08	0.00094914	0.110421	0.00227415	0.0736566	0.0376987
		N	40	40	40	39	29	40	40	34	40	40	37	39	32	40	12	40	12	3	40	19	40	40	37	13	31	27	40	37	40	37	38	39	39	39
	Hs00978814_m1	Correlation Coefficient	-0.0597166	0.125304	0.0366397	0.265127	0.270936	0.136842	0.0807692	,386*	0.220243	,409*	1	0.268629	0.209789	0.0309717	-0.142857	-0.119028	,571*	1,000**	0.181174	0.218137	0.284615	0.142308	0.181793	0.173626	0.200493	0.319902	0.0566802	0.116088	0.047166	-0.294118	-0.0795367	-0.281887	-0.184685	-0.138691
		Sig. (2-tailed)	0.71801	0.447216	0.824746	0.107683	0.163155	0.406147	0.624989	0.0266378	0.177891	0.0118553		0.102942	0.265849	0.851528	0.641516	0.470467	0.0413423		0.269686	0.400295	0.0790685	0.387474	0.295939	0.552767	0.297027	0.103805	0.731804	0.500166	0.775547	0.086346	0.64472	0.0909759	0.273831	0.412993
		N	39	39	39	38	28	39	39	33	39	37	39	38	30	39	13	39	13	3	39	17	39	39	35	14	29	27	39	36	39	35	36	37	37	37
	Hs00993772_m1	Correlation Coefficient	0.00644599	,726**	,605**	,723**	0.321468	,518**	,371*	,722**	,515**	,733**	0.268629	1	,547**	0.212195	,615*	0.284495	,582*	-0.5	,635**	,544*	,451**	,529**	,583**	,648*	,596**	,529**	0.116028	,487**	,781**	-,504**	-0.0316227	-,422**	-0.209514	-0.203239
		Sig. (2-tailed)	0.968094	7.73655e-08	2.8404e-05	1.3652e-07	0.0832282	0.000518168	0.0170257	1.00213e-06	0.000567773	1.09262e-07	0.102942		0.000975874	0.182887	0.0331699	0.0714232	0.0367413	0.666667	8.27105e-06	0.0196436	0.00306643	0.000373633	0.000155213	0.0121442	0.000399091	0.00458047	0.470042	0.00166424	1.7009e-09	0.00148736	0.850508	0.00744236	0.200507	0.214631
		N	41	41	41	40	30	41	41	35	41	39	38	41	33	41	12	41	13	3	41	18	41	41	37	14	31	27	41	39	41	37	38	39	39	39
	Hs01102180_m1	Correlation Coefficient	0.203877	,584**	,567**	,472**	0.327863	,649**	,538**	,657**	,555**	,533**	0.209789	,547**	1	0.16377	0.536364	,450**	0.314685	-0.5	,645**	,752**	,533**	,563**	,539**	,659*	,558**	0.396951	0.315174	,703**	,612**	-0.185484	-0.243145	-,413*	-0.22324	-0.215909
		Sig. (2-tailed)	0.255109	0.000360787	0.000582998	0.00641202	0.102024	4.38631e-05	0.00124821	7.91258e-05	0.000805618	0.00169975	0.265849	0.000975874		0.362463	0.0889534	0.00856523	0.319139	0.666667	5.12544e-05	0.000492111	0.00139053	0.000656153	0.00213658	0.0142256	0.00458195	0.0673734	0.0740068	7.20968e-06	0.000152439	0.317797	0.187495	0.0188859	0.219384	0.235293
		N	33	33	33	32	26	33	33	30	33	32	30	33	33	33	11	33	12	3	33	17	33	33	30	13	24	22	33	32	33	31	31	32	32	32
	Hs01356262_g1	Correlation Coefficient	0.29244	0.199741	0.300867	0.150348	0.0229143	,469**	,605**	0.0764706	,559**	,312*	0.0309717	0.212195	0.16377	1	-0.203297	,397**	0.0659341	-0.5	0.292764	0.27193	,388*	,359*	-0.0208994	0.178022	0.310484	0.200876	,553**	,488**	0.219998	-0.0966189	-0.00425101	-0.127392	-0.0412758	0.087242
		Sig. (2-tailed)	0.060197	0.204717	0.0528528	0.348103	0.904333	0.00174102	2.21855e-05	0.66239	0.000119669	0.0499991	0.851528	0.182887	0.362463		0.505315	0.00924272	0.830542	0.666667	0.0599002	0.260067	0.0110321	0.0194188	0.900886	0.542597	0.0891375	0.305378	0.00014415	0.0016054	0.16153	0.563902	0.979509	0.433422	0.80036	0.592447
		N	42	42	42	41	30	42	42	35	42	40	39	41	33	42	13	42	13	3	42	19	42	42	38	14	31	28	42	39	42	38	39	40	40	40
	Hs01370375_m1	Correlation Coefficient	-0.0659341	,841**	,879**	-0.0769231	0.318182	0.417582	-0.0274725	,700*	0.335165	0.265734	-0.142857	,615*	0.536364	-0.203297	1	0.406593	0.314286		,786**	,883**	,687**	0.0769231	,879**	0.392857	0.283333	0.369697	0.186813	0.356643	,786**	-0.167832	-0.531469	-0.48951	-0.153846	-0.51049
		Sig. (2-tailed)	0.830542	0.000319071	7.54456e-05	0.802763	0.340298	0.155675	0.929012	0.016471	0.262943	0.403833	0.641516	0.0331699	0.0889534	0.505315		0.167978	0.544093		0.00145419	0.0015905	0.0095095	0.802763	7.54456e-05	0.383317	0.46003	0.29305	0.541124	0.255138	0.00145419	0.602099	0.0753623	0.106252	0.633091	0.0899137
		N	13	13	13	13	11	13	13	11	13	12	13	12	11	13	13	13	6	1	13	9	13	13	13	7	9	10	13	12	13	12	12	12	12	12
	Hs01379985_m1	Correlation Coefficient	,383*	,589**	,619**	0.148084	,372*	,630**	,524**	,349*	,711**	0.25591	-0.119028	0.284495	,450**	,397**	0.406593	1	0.368132	0.5	,582**	,561*	,560**	,452**	,342*	,582*	0.159677	,472*	,701**	0.260931	,428**	0.117409	-0.092915	0.0545966	0.0476548	-0.0530957
		Sig. (2-tailed)	0.0122895	4.11863e-05	1.26906e-05	0.355495	0.0428287	7.85013e-06	0.000373866	0.040053	1.32641e-07	0.110967	0.470467	0.0714232	0.00856523	0.00924272	0.167978		0.215857	0.666667	5.20871e-05	0.0123805	0.000116406	0.00266161	0.0357442	0.0288547	0.390872	0.0112526	2.30135e-07	0.108619	0.0047343	0.482671	0.573711	0.737927	0.770284	0.744888
		N	42	42	42	41	30	42	42	35	42	40	39	41	33	42	13	42	13	3	42	19	42	42	38	14	31	28	42	39	42	38	39	40	40	40
	Hs01388169_m1	Correlation Coefficient	-0.0549451	,731**	0.252747	,622*	0.554545	,560*	0.203297	,818**	0.274725	,643*	,571*	,582*	0.314685	0.0659341	0.314286	0.368132	1		0.296703	0.428571	0.384615	0.0494505	0.336364	0.642857	0.433333	0.336364	0.274725	0.34965	,643*	-0.28022	0.120879	-0.010989	0.269231	-0.197802
		Sig. (2-tailed)	0.858504	0.00454773	0.404774	0.0306759	0.0766523	0.0463459	0.505315	0.00114311	0.363675	0.0240032	0.0413423	0.0367413	0.319139	0.830542	0.544093	0.215857			0.324922	0.396501	0.194413	0.872544	0.311824	0.119392	0.243952	0.311824	0.363675	0.265239	0.0177925	0.353764	0.694047	0.971578	0.373733	0.517131
		N	13	13	13	12	11	13	13	12	13	12	13	13	12	13	6	13	13	1	13	6	13	13	11	7	9	11	13	12	13	13	13	13	13	13
	Hs01396918_m1	Correlation Coefficient	0.5	1,000**	1,000**	0.5	1,000**	1,000**	-0.5	1,000**	0.5	1,000**	1,000**	-0.5	-0.5	-0.5		0.5		1	1,000**	1	1,000**	1,000**	0.5	1	0.5	0.5	0.5	-1,000**	1,000**	-1,000**	-0.5	-0.5	-1,000**	-0.5
		Sig. (2-tailed)	0.666667			0.666667			0.666667		0.666667			0.666667	0.666667	0.666667		0.666667							0.666667		0.666667	0.666667	0.666667				0.666667	0.666667		0.666667
		N	3	3	3	3	3	3	3	3	3	3	3	3	3	3	1	3	1	3	3	2	3	3	3	2	3	3	3	3	3	3	3	3	3	3
	Hs01910177_s1	Correlation Coefficient	0.303946	,909**	,879**	,430**	,511**	,803**	,541**	,705**	,769**	,666**	0.181174	,635**	,645**	0.292764	,786**	,582**	0.296703	1,000**	1	,898**	,633**	,668**	,730**	,736**	,686**	,606**	,569**	,463**	,758**	-,462**	-,418**	-,532**	-,444**	-,473**
		Sig. (2-tailed)	0.0503563	8.16511e-17	1.89908e-14	0.00500071	0.00390444	1.51525e-10	0.000213765	2.25971e-06	2.659e-09	2.7477e-06	0.269686	8.27105e-06	5.12544e-05	0.0599002	0.00145419	5.20871e-05	0.324922			1.7857e-07	6.72338e-06	1.36905e-06	1.98879e-07	0.00267645	2.02339e-05	0.000632818	8.35432e-05	0.00297123	6.33593e-09	0.00352851	0.00812973	0.000407497	0.0040619	0.00204541
		N	42	42	42	41	30	42	42	35	42	40	39	41	33	42	13	42	13	3	42	19	42	42	38	14	31	28	42	39	42	38	39	40	40	40
	Hs03296630_m1	Correlation Coefficient	-0.0245614	,889**	,900**	0.284211	,526*	,670**	0.314035	,699**	,654**	,526*	0.218137	,544*	,752**	0.27193	,883**	,561*	0.428571	1,000**	,898**	1	,882**	,579**	,723**	,886*	,675**	,723**	,493*	,538*	,826**	-0.455882	-,531*	-0.407637	-0.409701	-0.424149
		Sig. (2-tailed)	0.920498	3.49702e-07	1.54979e-07	0.238296	0.0361665	0.00169131	0.19042	0.00181343	0.00236693	0.0206189	0.400295	0.0196436	0.000492111	0.260067	0.0015905	0.0123805	0.396501		1.7857e-07		5.75717e-07	0.0093961	0.00103947	0.0188455	0.00811771	0.00347529	0.0319816	0.0213714	1.30152e-05	0.0658947	0.0232163	0.0931231	0.0913184	0.0793889
		N	19	19	19	19	16	19	19	17	19	19	17	18	17	19	9	19	6	2	19	19	19	19	17	6	14	14	19	18	19	17	18	18	18	18
	Hs03301064_g1	Correlation Coefficient	0.17219	,538**	,575**	0.184669	0.147497	,606**	,555**	,388*	,640**	,543**	0.284615	,451**	,533**	,388*	,687**	,560**	0.384615	1,000**	,633**	,882**	1	,582**	,542**	,890**	,577**	,666**	,513**	,340*	,564**	-0.165554	-0.189676	-0.185178	-0.17167	-0.260413
		Sig. (2-tailed)	0.275531	0.000237186	6.78891e-05	0.247736	0.436677	2.1346e-05	0.000137264	0.0212878	5.01068e-06	0.000291186	0.0790685	0.00306643	0.00139053	0.0110321	0.0095095	0.000116406	0.194413		6.72338e-06	5.75717e-07		5.30258e-05	0.000435067	1.99854e-05	0.000671045	0.000109105	0.000520269	0.0342634	0.000100137	0.320549	0.247467	0.25264	0.289511	0.104609
		N	42	42	42	41	30	42	42	35	42	40	39	41	33	42	13	42	13	3	42	19	42	42	38	14	31	28	42	39	42	38	39	40	40	40
	Hs03677189_g1	Correlation Coefficient	0.00785998	,575**	,631**	,406**	0.23782	,625**	,406**	,560**	,564**	,492**	0.142308	,529**	,563**	,359*	0.0769231	,452**	0.0494505	1,000**	,668**	,579**	,582**	1	,422**	,675**	,542**	,394*	,422**	,338*	,548**	-,334*	-,351*	-,401*	-,332*	-,395*
		Sig. (2-tailed)	0.960599	6.71033e-05	7.47408e-06	0.00845742	0.205694	9.53474e-06	0.00762853	0.000465554	0.000101837	0.00126412	0.387474	0.000373633	0.000656153	0.0194188	0.802763	0.00266161	0.872544		1.36905e-06	0.0093961	5.30258e-05		0.00838259	0.00811771	0.00162266	0.0382718	0.00542285	0.0350682	0.000171241	0.0406615	0.0284522	0.0103108	0.0366419	0.0116677
		N	42	42	42	41	30	42	42	35	42	40	39	41	33	42	13	42	13	3	42	19	42	42	38	14	31	28	42	39	42	38	39	40	40	40
	Hs03680372_m1	Correlation Coefficient	0.175621	,813**	,742**	0.247511	0.21917	,466**	0.244556	,533**	,522**	,584**	0.181793	,583**	,539**	-0.0208994	,879**	,342*	0.336364	0.5	,730**	,723**	,542**	,422**	1	,659*	,618**	,544**	0.259875	0.240896	,648**	-,438**	-0.231092	-,422*	-0.251737	-,430**
		Sig. (2-tailed)	0.291581	5.45573e-10	9.76991e-08	0.139685	0.272042	0.00320607	0.138937	0.00201751	0.000774641	0.000148216	0.295939	0.000155213	0.00213658	0.900886	7.54456e-05	0.0357442	0.311824	0.666667	1.98879e-07	0.00103947	0.000435067	0.00838259		0.0142256	0.00045815	0.00407449	0.115101	0.163308	1.09571e-05	0.00956722	0.181656	0.0103823	0.138583	0.00883693
		N	38	38	38	37	27	38	38	31	38	37	35	37	30	38	13	38	11	3	38	17	38	38	38	13	28	26	38	35	38	34	35	36	36	36
	Hs04402620_m1	Correlation Coefficient	,604*	,785**	,855**	0.503297	0.258741	,618*	,556*	,621*	,670**	,703**	0.173626	,648*	,659*	0.178022	0.392857	,582*	0.642857	1,000**	,736**	,886*	,890**	,675**	,659*	1	,782**	,845**	0.30989	,543*	,868**	0.156044	-0.287912	-0.120879	0.230769	-0.243956
		Sig. (2-tailed)	0.0220569	0.000890074	9.76604e-05	0.0665604	0.416775	0.0186047	0.0389437	0.0235382	0.00870423	0.00731857	0.552767	0.0121442	0.0142256	0.542597	0.383317	0.0288547	0.119392		0.00267645	0.0188455	1.99854e-05	0.00811771	0.0142256		0.00754701	0.00104518	0.280933	0.044864	5.67982e-05	0.594235	0.318193	0.680607	0.427336	0.400625
		N	14	14	14	14	12	14	14	13	14	13	14	14	13	14	7	14	7	2	14	6	14	14	13	14	10	11	14	14	14	14	14	14	14	14
	Hs04403001_s1	Correlation Coefficient	0.0491935	,604**	,686**	,483**	0.322609	,508**	0.255242	,621**	,413*	,687**	0.200493	,596**	,558**	0.310484	0.283333	0.159677	0.433333	0.5	,686**	,675**	,577**	,542**	,618**	,782**	1	,597**	0.237903	,491**	,766**	-,558**	-0.347275	-,595**	-,444*	-,414*
		Sig. (2-tailed)	0.792704	0.000316749	2.02339e-05	0.00591075	0.124164	0.00352315	0.165806	0.000327589	0.0211059	1.99187e-05	0.297027	0.000399091	0.00458195	0.0891375	0.46003	0.390872	0.243952	0.666667	2.02339e-05	0.00811771	0.000671045	0.00162266	0.00045815	0.00754701		0.00264316	0.197484	0.00586859	5.18691e-07	0.00204395	0.0600705	0.000522773	0.0139107	0.022778
		N	31	31	31	31	24	31	31	29	31	31	29	31	24	31	9	31	9	3	31	14	31	31	28	10	31	23	31	30	31	28	30	30	30	30
	Hs04978593_m1	Correlation Coefficient	,378*	,607**	,614**	0.235653	0.331169	,395*	0.351943	,541**	,484**	,466*	0.319902	,529**	0.396951	0.200876	0.369697	,472*	0.336364	0.5	,606**	,723**	,666**	,394*	,544**	,845**	,597**	1	0.316366	0.369231	,517**	-0.312137	-0.162393	-0.274115	-0.10928	-0.1221
		Sig. (2-tailed)	0.0472001	0.000614834	0.000516024	0.236689	0.142531	0.0374015	0.0662593	0.00635219	0.00899739	0.0141911	0.103805	0.00458047	0.0673734	0.305378	0.29305	0.0112526	0.311824	0.666667	0.000632818	0.00347529	0.000109105	0.0382718	0.00407449	0.00104518	0.00264316		0.100971	0.0693033	0.00482246	0.120568	0.418352	0.166476	0.587409	0.544046
		N	28	28	28	27	21	28	28	24	28	27	27	27	22	28	10	28	11	3	28	14	28	28	26	11	23	28	28	25	28	26	27	27	27	27
	Hs05021116_g1	Correlation Coefficient	,337*	,437**	,511**	0.0510453	,372*	,669**	,629**	0.194958	,723**	,396*	0.0566802	0.116028	0.315174	,553**	0.186813	,701**	0.274725	0.5	,569**	,493*	,513**	,422**	0.259875	0.30989	0.237903	0.316366	1	0.23502	0.294709	-0.0405953	-0.261538	-0.190619	-0.181801	-0.190056
		Sig. (2-tailed)	0.0289138	0.00382238	0.000537932	0.751283	0.0430973	1.30455e-06	8.12928e-06	0.261731	6.30972e-08	0.0114528	0.731804	0.470042	0.0740068	0.00014415	0.541124	2.30135e-07	0.363675	0.666667	8.35432e-05	0.0319816	0.000520269	0.00542285	0.115101	0.280933	0.197484	0.100971		0.149808	0.0581441	0.808791	0.107769	0.23872	0.261549	0.240135
		N	42	42	42	41	30	42	42	35	42	40	39	41	33	42	13	42	13	3	42	19	42	42	38	14	31	28	42	39	42	38	39	40	40	40
	Hs05035751_s1	Correlation Coefficient	0.297773	,446**	,465**	,389*	,401*	,525**	,509**	,578**	,537**	,514**	0.116088	,487**	,703**	,488**	0.356643	0.260931	0.34965	-1,000**	,463**	,538*	,340*	,338*	0.240896	,543*	,491**	0.369231	0.23502	1	,592**	-0.292717	-0.16036	-,415*	-0.0908013	-0.0011854
		Sig. (2-tailed)	0.0656062	0.00445613	0.0028321	0.0143101	0.0282247	0.000605615	0.000943657	0.00034366	0.000423493	0.00113077	0.500166	0.00166424	7.20968e-06	0.0016054	0.255138	0.108619	0.265239		0.00297123	0.0213714	0.0342634	0.0350682	0.163308	0.044864	0.00586859	0.0693033	0.149808		7.16841e-05	0.0879243	0.350164	0.0107203	0.593015	0.994444
		N	39	39	39	39	30	39	39	34	39	37	36	39	32	39	12	39	12	3	39	18	39	39	35	14	30	25	39	39	39	35	36	37	37	37
	Hs05309218_s1	Correlation Coefficient	0.0880804	,800**	,798**	,584**	,437*	,673**	,414**	,709**	,562**	,731**	0.047166	,781**	,612**	0.219998	,786**	,428**	,643*	1,000**	,758**	,826**	,564**	,548**	,648**	,868**	,766**	,517**	0.294709	,592**	1	-,475**	-0.19251	-,398*	-0.215385	-0.242589
		Sig. (2-tailed)	0.579114	2.06481e-10	2.45771e-10	6.07996e-05	0.015828	1.0649e-06	0.00639879	1.84739e-06	0.000105905	8.61581e-08	0.775547	1.7009e-09	0.000152439	0.16153	0.00145419	0.0047343	0.0177925		6.33593e-09	1.30152e-05	0.000100137	0.000171241	1.09571e-05	5.67982e-05	5.18691e-07	0.00482246	0.0581441	7.16841e-05		0.00255623	0.240342	0.0110745	0.18196	0.131491
		N	42	42	42	41	30	42	42	35	42	40	39	41	33	42	13	42	13	3	42	19	42	42	38	14	31	28	42	39	42	38	39	40	40	40
	miR-205	Correlation Coefficient	,396*	-0.303077	-0.394615	-0.0182609	-0.181373	-0.230769	0.00384615	-0.25974	-0.121538	-0.283846	-0.12253	-0.336522	-0.127047	0.0761538	-0.6	-0.122308	-0.2	-1,000**	-0.39	-,587*	-0.348462	-0.300769	-0.249565	0.1	-0.203509	-0.197059	-0.310769	-0.129447	-,398*	,621**	,574**	,450*	,638**	,694**
		Sig. (2-tailed)	0.049947	0.140833	0.0509242	0.932507	0.48601	0.267069	0.985442	0.255519	0.562769	0.169117	0.586977	0.107856	0.573156	0.7175	0.066688	0.560281	0.605901		0.0539456	0.0446093	0.0878061	0.144034	0.239566	0.797972	0.403352	0.464464	0.130529	0.556083	0.0485087	0.000929244	0.00336309	0.0240013	0.000593602	0.000119759
		N	25	25	25	24	17	25	25	21	25	25	22	24	22	25	10	25	9	2	25	12	25	25	24	9	19	16	25	23	25	25	24	25	25	25
	miR-141	Correlation Coefficient	0.226174	-,426**	-,423**	-,490**	-0.178982	-0.259	-0.0913667	-,598**	-0.165554	-,521**	-0.294118	-,504**	-0.185484	-0.0966189	-0.167832	0.117409	-0.28022	-1,000**	-,462**	-0.455882	-0.165554	-,334*	-,438**	0.156044	-,558**	-0.312137	-0.0405953	-0.292717	-,475**	1	,374*	,604**	,669**	,528**
		Sig. (2-tailed)	0.17212	0.00769814	0.0080883	0.00210283	0.362141	0.116374	0.585375	0.000298708	0.320549	0.00094914	0.086346	0.00148736	0.317797	0.563902	0.602099	0.482671	0.353764		0.00352851	0.0658947	0.320549	0.0406615	0.00956722	0.594235	0.00204395	0.120568	0.808791	0.0879243	0.00255623		0.0227301	5.91642e-05	4.46363e-06	0.00066166
		N	38	38	38	37	28	38	38	32	38	37	35	37	31	38	12	38	13	3	38	17	38	38	34	14	28	26	38	35	38	38	37	38	38	38
	miR-200a	Correlation Coefficient	0.0388664	-0.269433	-,402*	-0.0694824	-0.175369	-0.24413	-0.123077	-0.298128	-0.0605263	-0.263158	-0.0795367	-0.0316227	-0.243145	-0.00425101	-0.531469	-0.092915	0.120879	-0.5	-,418**	-,531*	-0.189676	-,351*	-0.231092	-0.287912	-0.347275	-0.162393	-0.261538	-0.16036	-0.19251	,374*	1	,609**	,722**	,819**
		Sig. (2-tailed)	0.814277	0.0971763	0.0112251	0.678499	0.362858	0.134198	0.455394	0.0919603	0.714347	0.110421	0.64472	0.850508	0.187495	0.979509	0.0753623	0.573711	0.694047	0.666667	0.00812973	0.0232163	0.247467	0.0284522	0.181656	0.318193	0.0600705	0.418352	0.107769	0.350164	0.240342	0.0227301		3.92983e-05	2.07228e-07	1.89369e-10
		N	39	39	39	38	29	39	39	33	39	38	36	38	31	39	12	39	13	3	39	18	39	39	35	14	30	27	39	36	39	37	39	39	39	39
	miR-200b	Correlation Coefficient	-0.10075	-,451**	-,461**	-,389*	-0.184236	-,410**	-,347*	-,536**	-,329*	-,474**	-0.281887	-,422**	-,413*	-0.127392	-0.48951	0.0545966	-0.010989	-0.5	-,532**	-0.407637	-0.185178	-,401*	-,422*	-0.120879	-,595**	-0.274115	-0.190619	-,415*	-,398*	,604**	,609**	1	,784**	,686**
		Sig. (2-tailed)	0.536197	0.00348973	0.00276968	0.014476	0.338706	0.00861208	0.0281219	0.0010823	0.0383652	0.00227415	0.0909759	0.00744236	0.0188859	0.433422	0.106252	0.737927	0.971578	0.666667	0.000407497	0.0931231	0.25264	0.0103108	0.0103823	0.680607	0.000522773	0.166476	0.23872	0.0107203	0.0110745	5.91642e-05	3.92983e-05		2.14406e-09	1.00584e-06
		N	40	40	40	39	29	40	40	34	40	39	37	39	32	40	12	40	13	3	40	18	40	40	36	14	30	27	40	37	40	38	39	40	40	40
	miR-200c	Correlation Coefficient	0.121951	-0.276548	-,312*	-0.277733	-0.0665025	-0.240525	-0.140901	-0.338121	-0.12758	-0.289676	-0.184685	-0.209514	-0.22324	-0.0412758	-0.153846	0.0476548	0.269231	-1,000**	-,444**	-0.409701	-0.17167	-,332*	-0.251737	0.230769	-,444*	-0.10928	-0.181801	-0.0908013	-0.215385	,669**	,722**	,784**	1	,857**
		Sig. (2-tailed)	0.453475	0.0840869	0.0498542	0.0869204	0.731784	0.134908	0.385825	0.0504819	0.432739	0.0736566	0.273831	0.200507	0.219384	0.80036	0.633091	0.770284	0.373733		0.0040619	0.0913184	0.289511	0.0366419	0.138583	0.427336	0.0139107	0.587409	0.261549	0.593015	0.18196	4.46363e-06	2.07228e-07	2.14406e-09		1.77583e-12
		N	40	40	40	39	29	40	40	34	40	39	37	39	32	40	12	40	13	3	40	18	40	40	36	14	30	27	40	37	40	38	39	40	40	40
	miR-429	Correlation Coefficient	0.124578	-,399*	-,402*	-0.154656	-0.0724138	-0.264728	-0.04803	-0.306035	-0.150657	-,334*	-0.138691	-0.203239	-0.215909	0.087242	-0.51049	-0.0530957	-0.197802	-0.5	-,473**	-0.424149	-0.260413	-,395*	-,430**	-0.243956	-,414*	-0.1221	-0.190056	-0.0011854	-0.242589	,528**	,819**	,686**	,857**	1
		Sig. (2-tailed)	0.443732	0.0106668	0.0101944	0.347179	0.708927	0.0987804	0.768524	0.0783673	0.353442	0.0376987	0.412993	0.214631	0.235293	0.592447	0.0899137	0.744888	0.517131	0.666667	0.00204541	0.0793889	0.104609	0.0116677	0.00883693	0.400625	0.022778	0.544046	0.240135	0.994444	0.131491	0.00066166	1.89369e-10	1.00584e-06	1.77583e-12
		N	40	40	40	39	29	40	40	34	40	39	37	39	32	40	12	40	13	3	40	18	40	40	36	14	30	27	40	37	40	38	39	40	40	40
*. Correlation is significant at the 0.05 level (2-tailed).
**. Correlation is significant at the 0.01 level (2-tailed).

## Sheet: Table S9
Table S9: Expression of selected lncRNA in normal kidney tissue from TCGA database.
ENSG	ENSG00000117242.7	ENSG00000130600.19	ENSG00000153363.13	ENSG00000163597.15	ENSG00000175061.18	ENSG00000176124.15	ENSG00000177410.13	ENSG00000178977.3	ENSG00000186056.10	ENSG00000186594.14	ENSG00000188660.4	ENSG00000197989.14	ENSG00000204949.9	ENSG00000214548.18	ENSG00000224116.7	ENSG00000224137.1	ENSG00000224511.2	ENSG00000225383.8	ENSG00000225783.8	ENSG00000226419.8	ENSG00000227354.7	ENSG00000228630.5	ENSG00000229214.2	ENSG00000229619.4	ENSG00000229807.12	ENSG00000230487.8	ENSG00000230590.11	ENSG00000231074.9	ENSG00000231764.10	ENSG00000231889.7	ENSG00000232956.9	ENSG00000233355.7	ENSG00000234456.8	ENSG00000234608.8	ENSG00000234741.8	ENSG00000235531.11	ENSG00000235532.1	ENSG00000235703.6	ENSG00000237036.5	ENSG00000238121.6	ENSG00000240175.1	ENSG00000240498.9	ENSG00000240990.10	ENSG00000241472.7	ENSG00000245526.11	ENSG00000245532.9	ENSG00000245556.3	ENSG00000245694.10	ENSG00000245910.8
gene_name	PINK1-AS	H19	LINC00467	SNHG16	SNHG29	DLEU1	ZFAS1	LINC00324	MATN1-AS1	MIR22HG	LINC00319	SNHG12	FAM83A-AS1	MEG3	INHBA-AS1	LINC01857	LINC00365	SFTA1P	MIAT	SLC16A1-AS1	RBM26-AS1	HOTAIR	LINC00242	MBNL1-AS1	XIST	PSMG3-AS1	FTX	HCG18	DLX6-AS1	TRAF3IP2-AS1	SNHG15	CHRM3-AS2	MAGI2-AS3	MAPKAPK5-AS1	GAS5	MSC-AS1	LINC00402	LINC00894	ZEB1-AS1	LINC00426	MAGI1-AS1	CDKN2B-AS1	HOXA11-AS	PTPRG-AS1	LINC00461	NEAT1	SCAMP1-AS1	CRNDE	SNHG6
TCGA-A3-3387-11	0.6516	3.3201	2.2297	5.0052	47.121	0.1068	1.1427	2.1417	0.1218	16.0512	NA	0.5308	NA	0.4453	0.0325	0.0475	0.0123	NA	0.0084	0.0479	1.1272	0.0808	0.1194	0.295	0.0009	2.0168	0.3574	1.4512	0.0028	0.6056	2.5011	0.2187	4.4623	3.0939	17.4443	0.2497	0.028	0.0984	1.0461	0.0192	0.0395	0.0034	0.097	0.0582	0.0073	9.3006	2.8509	0.2254	14.5092
TCGA-CZ-5982-11	0.674	4.3544	1.7906	4.279	24.142	0.1178	0.5254	1.6748	0.0816	7.625	NA	0.2116	NA	0.1581	0.0214	0.0417	0.0054	NA	0.0133	0.0485	0.8202	0.0158	0.0958	0.3041	2.14	3.1329	0.3835	1.3286	NA	0.4852	1.0363	0.0393	5.5446	2.4178	8.9723	0.1266	NA	0.0364	1.2591	0.0168	0.0347	0.004	0.1639	0.0558	0.0107	4.6128	1.746	0.2538	10.9715
TCGA-CZ-5470-11	0.5256	5.3097	1.3607	3.1948	35.547	0.1142	0.9107	3.4913	0.0918	9.3044	NA	0.3278	NA	0.0534	0.0138	0.0268	0.0035	0.0041	0.0114	0.0187	1.5005	0.142	0.0499	0.4873	1.073	4.4111	0.716	1.4681	0.0382	1.3031	2.2473	0.0056	1.5571	4.5977	17.9793	0.343	0.0039	0.0439	2.3029	0.0406	NA	0.0045	0.2446	0.1331	0.1362	3.953	2.28	0.7382	18.4819
TCGA-B0-5711-11	0.6757	1.3571	2.0347	3.4729	28.5139	0.1594	0.6843	1.9708	0.1563	8.6183	NA	0.315	NA	0.1182	0.0324	0.0872	0.0225	0.0045	0.0113	0.0282	1.2599	0.1374	0.0572	0.337	0.0011	3.1055	0.5028	2.1813	0.0186	1.0146	1.6768	0.0335	4.0471	3.211	10.2044	0.2449	0.0171	0.0824	1.907	0.0323	NA	0.0028	0.2605	0.0875	0.1019	6.2061	2.4766	0.9575	11.7286
TCGA-CZ-5455-11	0.3795	11.9583	1.8563	2.9792	29.6463	0.0945	0.9468	2.1477	0.204	9.1912	NA	0.2646	NA	0.0574	0.0153	NA	0.0385	0.0092	0.0053	0.0208	1.2832	0.2648	0.0228	0.4525	0.0017	3.1481	0.5411	1.4593	0.0277	0.8001	2.4863	NA	1.2185	4.479	13.171	0.6361	0.0176	0.0228	3.3605	0.0361	NA	0.0043	0.2578	0.1014	0.2074	5.9758	2.2947	0.7446	18.3288
TCGA-CZ-5468-11	0.4818	4.3185	1.3613	2.8063	27.962	0.0821	0.8871	2.5305	0.1621	9.7686	NA	0.3058	NA	0.0338	0.0117	0.102	0.1273	0.0368	0.0084	0.0198	0.4682	0.0836	0.0112	0.2235	NA	1.9361	0.5032	1.8764	0.0119	0.6733	2.1443	0.0036	1.4606	4.0442	15.8032	0.9991	NA	0.0797	2.2006	0.0343	0.0283	NA	0.2887	0.0872	0.1393	8.103	2.3352	0.7778	15.8134
TCGA-B0-5703-11	0.7483	9.2039	2.2573	2.9337	42.2467	0.095	1.2715	2.374	0.2148	13.0046	NA	1.0495	NA	0.104	0.0309	0.045	0.0582	NA	0.0255	0.0367	0.9684	0.3152	0.0493	0.7999	0.0026	1.7701	0.4841	2.2502	0.0197	1.1038	2.6896	0.1888	5.7632	4.865	20.0586	0.4799	0.0265	0.1253	2.6751	0.0227	0.15	0.0011	0.4606	0.0804	0.0952	15.4342	3.5926	0.8424	25.7546
TCGA-B0-5712-11	0.9815	14.61	0.9813	2.6029	23.9671	0.0682	1.1181	1.2097	0.168	12.8725	NA	0.5904	0.0067	0.4513	0.0971	0.5153	0.0178	0.0212	0.0814	0.1053	0.4832	0.76	0.0451	3.1649	2.2994	1.5522	0.61	1.6001	0.061	0.8558	2.3473	0.09	5.8095	3.3063	20.3939	1.9091	0.0455	0.0975	1.7774	0.2151	NA	0.0041	0.2162	0.0805	0.0221	9.2277	1.6002	0.3953	17.1334
TCGA-CW-6090-11	0.873	6.2498	1.7788	3.1581	17.7124	0.0962	0.3911	1.7626	0.0994	8.7836	NA	0.4403	0.0069	0.4898	0.0333	0.0354	NA	0.0109	0.025	0.0439	1.3369	0.0735	0.1044	0.2325	0.0014	1.7592	0.5767	1.5991	0.0031	0.5125	1.0685	0.1592	6.7847	2.1	8.1934	0.2193	0.0052	0.1774	1.2027	0.0143	0.0294	0.006	0.1223	0.0473	0.0246	12.2856	1.8783	0.4092	6.7227
TCGA-B0-5691-11	0.8176	1.4598	1.5484	3.1233	18.3392	0.1004	0.7433	1.4648	0.1516	12.27	NA	0.5846	NA	0.5942	0.0567	0.4133	0.0107	NA	0.0575	0.0813	0.9255	0.2709	0.0573	0.4644	5.2296	1.4721	0.5534	1.912	0.0064	0.6666	1.3902	0.0981	5.9217	2.6772	10.1506	0.8226	0.0649	0.1127	1.4008	0.1196	0.0459	0.0027	0.156	0.0661	0.0277	7.8421	1.6391	0.4645	11.5111
TCGA-CJ-5678-11	0.7996	10.7039	1.3667	2.791	22.5649	0.0837	1.0669	1.4204	0.0408	10.4468	NA	0.2166	NA	0.1477	0.0465	0.5426	0.0054	NA	0.0207	0.0745	0.8972	0.071	0.0868	0.2096	0.0016	1.9145	0.4167	1.2183	0.0012	0.4304	1.1678	0.153	8.0444	2.6758	9.7081	0.5589	0.0553	0.0364	1.6329	0.0253	0.0695	0.003	0.105	0.0605	0.0183	5.394	2.0503	0.2066	14.4921
TCGA-CZ-5451-11	0.7332	2.73	1.8156	3.5534	22.5309	0.0995	0.4676	1.5787	0.0802	14.2897	NA	0.4265	NA	0.2123	0.0409	0.0596	0.0077	NA	0.0253	0.0347	0.7063	0.0508	0.0881	0.3958	NA	2.2365	0.3197	1.3715	0.0026	0.5724	1.2106	0.1953	5.6611	2.3559	8.6729	0.2768	0.0044	0.1074	1.1705	0.0271	0.0248	0.0022	0.0891	0.0616	0.0108	7.2253	2.1128	0.3073	9.4133
TCGA-B8-5549-11	0.7483	14.9539	2.2589	2.8247	20.0357	0.0771	0.4953	1.7638	0.2549	7.0187	0.0039	0.2714	NA	0.0641	0.023	NA	0.013	0.0156	0.0119	0.0209	1.5017	0.3751	0.0258	0.4783	NA	4.8446	0.4245	2.4421	0.043	1.4245	1.6503	0.0018	1.7357	3.088	7.1842	0.082	0.005	0.1137	3.6887	0.0441	0.028	0.0008	0.2327	0.0994	0.13	12.3614	2.77	1.2967	14.0209
TCGA-CJ-6030-11	0.6967	3.2205	1.7131	3.535	27.8844	0.1108	0.9991	1.6528	0.1181	9.0504	NA	0.3847	0.0057	0.0688	0.0301	0.3512	0.0227	0.0045	0.0186	0.0761	0.4798	0.0498	0.1473	0.3866	0.004	1.3758	0.2887	1.3286	0.0017	0.4482	1.6923	0.1487	4.9987	3.0318	12.893	0.328	0.1035	0.0958	1.4245	0.065	0.0244	0.0014	0.1703	0.0571	0.0075	6.3435	2.5256	0.1968	16.9031
TCGA-B0-5705-11	1.0668	6.1696	1.738	2.9272	23.5452	0.1398	0.6737	1.6474	0.1242	9.6741	NA	0.303	NA	0.1603	0.042	0.035	0.0814	NA	0.0235	0.0231	0.8015	0.053	0.0613	0.3037	3.6148	3.6448	0.5394	2.135	0.0092	0.9192	1.3652	0.0239	2.2767	2.5093	9.9954	0.1648	0.0155	0.1147	2.0311	0.0637	0.0292	0.0017	0.2314	0.084	0.1517	15.0091	1.7585	0.6586	12.4257
TCGA-CJ-5680-11	0.9731	5.5234	1.2778	3.3684	21.8544	0.0838	0.7437	1.0507	0.1413	9.2063	0.004	1.1305	NA	1.9431	0.039	0.105	0.0181	0.0054	0.0755	0.1943	0.3673	0.0861	0.0421	0.3558	6.0925	1.3274	0.6336	1.5719	0.0031	0.6112	1.8278	0.0275	5.7505	2.9521	10.9422	1.0169	0.0258	0.1872	1.6015	0.1025	0.0291	0.0034	0.1156	0.0801	0.046	9.3842	1.5861	0.3349	10.2489
TCGA-CZ-4864-11	0.6265	3.0165	1.565	4.2805	23.0323	0.1081	0.6269	1.5639	0.0964	16.102	NA	0.4706	NA	0.5129	0.0499	NA	0.0133	0.0053	0.04	0.0506	0.7896	0.0908	0.0901	0.5391	0.0027	1.3316	0.4488	1.1856	0.014	0.7072	1.3063	0.1634	3.6297	2.7087	10.9438	0.2758	0.0051	0.1553	1.0749	0.0519	NA	0.0091	0.1456	0.0708	0.0141	11.2729	1.9863	0.5127	10.2548
TCGA-B2-5636-11	1.2291	2.6353	1.8915	3.2484	21.0197	0.1024	0.674	1.3718	0.1071	11.7368	NA	0.64	NA	0.5654	0.0125	0.4016	NA	0.0056	0.0465	0.0765	0.6305	0.0967	0.0839	0.3689	0.0028	1.9454	0.6743	1.4957	0.0064	0.4585	1.3088	0.3022	6.3851	2.6896	11.8827	0.3467	0.0753	0.1713	1.0468	0.1216	0.0608	0.0053	0.1895	0.0794	0.0358	11.9084	1.9114	0.2748	11.5241
TCGA-CZ-5988-11	0.949	1.0258	1.8404	3.2152	20.5574	0.1057	0.614	1.5615	0.0947	10.9219	NA	0.393	NA	0.2658	0.0133	0.1032	0.0133	NA	0.0091	0.0301	2.1103	0.0879	0.0621	0.3241	0.001	2.1429	0.5056	1.6538	0.0045	0.6483	1.4508	0.2758	6.5959	3.1638	10.1398	0.2341	0.0076	0.1014	1.5788	0.0261	0.043	0.0012	0.1056	0.0691	0.0146	11.733	2.2833	0.4801	9.9194
TCGA-A3-3358-11	0.9375	6.3564	3.1136	4.4558	67.4415	0.2018	1.5793	3.5989	0.2209	13.9756	NA	0.7859	NA	0.3019	0.0221	0.0516	0.0267	0.0239	0.0183	0.0761	1.0759	0.0781	0.1186	0.2469	4.8334	2.2061	0.5768	1.4824	0.015	1.0014	2.7985	0.1082	4.4306	5.1786	27.9173	0.2716	0.0228	0.2056	1.638	0.0417	NA	0.0025	0.2355	0.0806	0.0705	15.0074	4.6727	0.7581	18.7593
TCGA-B0-5701-11	0.964	13.0237	1.7306	2.9388	20.5233	0.0835	0.6198	1.417	0.1546	7.2492	NA	0.4208	NA	0.3015	0.065	0.1445	0.014	0.0056	0.0243	0.0407	0.8423	0.3142	0.0356	1.3669	NA	3.3909	0.551	1.9464	0.0168	0.8224	1.5205	0.0397	2.8912	2.6666	10.2109	0.5686	0.0213	0.0867	1.5926	0.0438	NA	0.0061	0.2784	0.0746	0.108	9.1361	1.845	0.5715	13.6674
TCGA-CZ-5463-11	0.5819	4.3275	2.2944	2.8762	28.6963	0.1081	0.6686	1.6689	0.2798	8.4622	NA	0.3454	NA	0.094	0.046	0.0282	0.0511	NA	0.01	0.0285	1.7024	0.2137	0.0402	0.4121	0.0006	3.492	0.4531	1.9582	0.0395	1.2258	1.5631	NA	2.0352	3.8832	11.2723	0.1221	0.0291	0.1325	3.229	0.0428	NA	0.002	0.3421	0.0662	0.1879	9.4643	3.3586	0.7702	14.2109
TCGA-CZ-4863-11	0.5809	29.99	1.9019	2.5677	25.8427	0.1036	0.8454	2.9028	0.477	6.8147	NA	0.4013	0.041	0.1932	0.0542	0.0791	0.16	0.0897	0.0121	0.0225	0.9834	0.0748	0.0923	0.3719	1.4727	2.7547	0.8987	2.2355	0.0038	0.9769	2.9863	0.0014	1.9407	3.7433	20.0458	0.274	0.0155	0.0892	3.6311	0.2289	NA	0.0102	0.539	0.2603	0.1529	8.4001	2.5252	1.0299	18.2422
TCGA-CZ-5985-11	1.0319	11.9282	1.5185	3.1862	23.5603	0.1116	0.7126	1.6328	0.0775	10.0687	NA	0.2486	NA	0.1638	0.0543	NA	NA	0.0098	0.0022	0.0443	0.8083	0.1199	0.111	0.4017	NA	2.5925	0.4669	1.5991	0.0055	0.7443	1.1718	0.1859	4.602	2.2454	10.1447	0.1708	0.0374	0.045	1.2601	NA	NA	0.0015	0.1496	0.0566	0.031	11.4096	2.0221	0.5725	11.2046
TCGA-CW-5589-11	0.9481	8.0525	1.6391	3.6294	27.333	0.1299	0.8053	1.2978	0.0792	12.0448	NA	0.3187	NA	0.2096	0.0263	0.1023	0.0088	0.0105	0.0133	0.0463	1.3273	0.0838	0.1157	0.3263	0.0013	2.1226	0.429	1.7734	0.001	0.6199	1.3506	0.0929	4.7028	2.577	12.582	0.3575	0.0352	0.0651	1.0519	0.031	NA	0.0016	0.161	0.0761	0.0378	6.7008	1.9093	0.5249	13.6201
TCGA-CW-5581-11	0.7733	5.3409	1.8369	3.0952	20.6843	0.0931	0.4714	1.6392	0.0745	7.259	NA	0.3081	NA	0.1678	0.012	0.0469	0.0182	NA	0.0099	0.0346	0.823	0.0532	0.0769	0.2662	NA	2.1461	0.3965	1.1509	0.0014	0.5359	1.2059	0.1031	5.0519	2.1817	8.4578	0.1704	NA	0.0946	1.0511	0.0142	0.039	0.0011	0.2359	0.0654	0.0435	6.3565	1.8574	0.3669	10.5217
TCGA-B0-5706-11	0.5229	5.6215	2.3268	2.1327	26.2803	0.1123	0.9473	1.9024	0.2914	12.8197	NA	0.695	NA	0.1334	0.0116	0.0899	0.0349	NA	0.0286	0.0506	1.4386	0.1531	0.0443	0.6936	NA	3.0839	0.7755	2.702	0.0222	1.0377	2.2582	0.0895	3.6071	4.7369	10.6567	0.1558	0.0066	0.2772	3.5933	0.0363	NA	NA	0.2334	0.1129	0.1194	22.6877	2.3852	1.4834	18.3119
TCGA-CZ-5986-11	1.2514	4.4487	1.7157	3.4131	26.3201	0.1268	0.6547	1.6872	0.1041	10.1357	0.0054	0.4853	NA	0.4257	0.0567	0.0473	0.0183	0.0073	0.01	0.044	1.3471	0.1162	0.0569	0.359	NA	2.4109	0.5497	2.0016	0.0096	0.7965	2.0552	0.2452	7.9785	3.1274	9.5128	0.3034	0.007	0.1522	1.6027	0.0095	NA	0.0034	0.238	0.0554	0.039	8.7915	2.466	0.5884	13.7862
TCGA-CW-5580-11	0.8745	1.8498	1.9267	2.7197	26.9781	0.1376	0.7452	1.554	0.2549	12.3302	NA	0.6704	NA	0.181	0.0478	0.0294	0.0114	NA	0.0187	0.041	1.2942	0.1776	0.0514	0.3949	2.5451	3.9768	0.7368	2.0186	0.0111	1.085	1.6538	0.0062	2.4319	3.4189	11.4193	0.152	0.0173	0.1842	2.5888	0.0326	NA	0.0007	0.217	0.077	0.165	26.8245	1.9994	0.9654	12.9383
TCGA-CZ-5456-11	0.6069	11.1501	2.0081	2.4128	26.471	0.0931	0.7231	2.2664	0.3417	13.7525	NA	0.3982	0.0107	0.1521	0.0282	0.0548	0.0354	0.0508	0.0116	0.034	0.9185	0.114	0.048	0.4095	NA	4.1853	0.5087	1.7342	0.0239	1.175	3.2994	0.0086	1.119	4.1489	11.0036	0.1196	0.0081	0.0747	4.1412	0.0498	NA	NA	0.3017	0.1651	0.1554	17.1832	2.5741	1.0468	22.5306
TCGA-B0-5696-11	0.6761	2.2355	1.9895	3.7384	23.4484	0.1031	0.6756	1.6021	0.1066	8.9564	NA	0.3201	NA	0.1949	0.034	0.0793	0.0051	NA	0.0056	0.0354	0.6703	0.1574	0.0868	0.2892	0.0015	2.161	0.3713	1.6895	0.0092	0.7205	1.2381	0.0914	5.3256	2.2993	9.0605	0.2985	0.0117	0.067	1.2984	0.032	0.099	0.0038	0.1808	0.0752	0.0429	6.4611	2.1105	0.5027	12.6239
TCGA-CW-5584-11	0.7315	4.3898	1.1079	3.9315	24.1711	0.0676	0.9136	1.8243	0.1315	9.3344	NA	0.412	NA	0.2465	0.023	0.6529	0.0099	NA	0.0625	0.1058	0.4842	0.0581	0.0672	0.2549	NA	1.5825	0.4954	1.1757	NA	0.4392	1.7606	0.1247	4.3259	2.3839	14.0261	0.7295	0.0962	0.0587	1.0669	0.1435	NA	0.0028	0.2175	0.0621	0.002	5.4639	1.6048	0.1876	10.9864
TCGA-CW-5585-11	0.6792	4.1505	1.3133	3.1017	28.2624	0.1183	0.6746	1.5254	0.0393	13.1015	NA	0.1185	NA	0.1102	0.033	0.0321	0.0166	0.005	0.0045	0.0436	0.5289	0.17	0.0703	0.2534	NA	1.9591	0.3665	1.0852	0.0037	0.4853	1.2314	0.0824	4.1919	2.3607	11.3525	0.3036	0.0189	0.0315	1.0885	0.0259	NA	0.0008	0.2425	0.052	0.0166	3.6407	1.6278	0.2868	13.8996
TCGA-CJ-5679-11	0.9174	5.0379	1.6395	3.8607	24.8014	0.107	0.8691	1.5285	0.1169	15.3352	NA	0.5402	NA	0.3827	0.0082	0.5735	0.0288	NA	0.0361	0.1002	1.1098	0.0663	0.0767	0.4552	0.0012	1.174	0.5024	1.7214	NA	0.6799	1.6476	0.2704	9.3919	3.0614	12.8371	0.5261	0.0469	0.1234	1.7905	0.119	0.0265	0.0015	0.1453	0.0693	0.0181	11.2951	2.5161	0.1876	13.8536
TCGA-CW-6088-11	0.9316	9.4344	2.0563	2.974	21.7426	0.0999	0.4934	1.9184	0.1349	6.8336	NA	0.3564	NA	0.0888	0.0147	0.0245	0.0095	0.0076	0.0139	0.0209	1.8247	0.0649	0.0242	0.305	0.001	5.8966	0.7431	2.2928	0.0193	1.1844	1.5287	0.0039	1.3917	2.8601	6.7088	0.0556	0.0036	0.3372	2.719	0.047	NA	0.0018	0.1273	0.0889	0.1669	11.4044	2.5271	0.9944	12.0863
TCGA-CZ-5466-11	0.6036	2.7594	1.5084	3.4353	30.3588	0.1211	1.0244	1.9198	0.0698	10.5675	NA	0.1916	NA	0.1292	0.0178	0.8046	0.0201	0.0201	0.0266	0.0544	1.0837	0.1374	0.1023	0.3879	0.0005	1.5238	0.4324	1.098	0.003	0.5194	1.3681	0.3983	7.209	3.1772	15.0617	0.8083	0.0765	0.0241	1.4784	0.1022	0.0216	0.0031	0.1837	0.0652	0.0134	2.6547	1.8997	0.2596	14.777
TCGA-CJ-5681-11	1.0107	4.6251	1.8217	3.8509	23.1028	0.1707	0.8582	1.3174	0.181	11.5594	0.0057	0.9275	0.1344	0.7996	0.0211	NA	0.0255	0.0229	0.1501	0.2508	0.7442	0.2425	0.1026	0.292	1.8907	1.8103	0.5043	1.9068	0.0416	0.6498	2.8839	0.124	8.6921	3.1627	16.0869	0.2216	0.0145	0.2153	1.2888	0.0299	0.0411	0.0452	0.2018	0.0798	0.0407	13.1286	1.96	0.6469	16.8958
TCGA-CJ-5676-11	0.897	7.3894	1.407	4.3764	21.7424	0.0879	0.8515	1.791	0.0825	16.8207	NA	0.5521	NA	0.2158	0.0421	0.6444	0.0119	0.0142	0.0402	0.0798	0.5612	0.0754	0.0705	0.4696	NA	1.3722	0.4298	1.352	0.0027	0.5106	1.7592	0.1607	5.7914	2.8568	11.0122	0.7088	0.0633	0.0385	1.3685	0.1239	0.0766	0.0067	0.1062	0.0633	0.0095	3.8413	1.7084	0.2207	13.4381
TCGA-CZ-5461-11	0.8202	4.196	2.0269	2.8696	23.9786	0.093	0.5586	1.1986	0.2118	9.3788	0.0029	0.1564	0.0049	0.0532	0.0818	0.1004	0.0292	NA	0.0062	0.0097	0.9166	0.1472	0.0467	0.707	0.0005	2.6488	0.3594	1.4959	0.0146	1.0203	2.0542	0.0237	2.2556	3.0854	8.8224	0.305	0.0296	0.0603	3.5387	0.0406	NA	0.0042	0.154	0.0882	0.1715	6.6089	2.1375	0.8701	11.8185
TCGA-B0-4712-11	0.5861	1.8119	2.5546	2.6725	23.0936	0.0838	0.689	2.0406	0.1737	8.725	NA	0.3405	NA	0.036	0.0072	0.0557	0.072	0.0517	0.0187	0.013	0.7124	0.1527	0.0213	0.3247	NA	2.7044	0.4127	1.431	0.0057	0.7935	2.1398	0.0015	1.1275	3.5932	8.8875	1.4705	0.0041	0.0623	3.2088	0.0366	0.0232	0.0027	0.2936	0.0855	0.1343	7.1736	3.2518	0.9812	11.9684
TCGA-CZ-5465-11	0.7173	11.5263	1.7589	2.7654	20.2307	0.1203	0.6388	2.3606	0.105	9.9355	NA	0.201	0.0051	0.0898	0.0111	NA	0.0269	0.0282	0.0055	0.0121	1.5581	0.0787	0.037	0.2379	1.7775	2.0801	0.6792	1.8787	0.0167	0.8844	1.6604	0.0027	2.1764	3.694	10.6735	0.1013	0.0038	0.0539	2.2972	0.084	NA	0.0019	0.2619	0.0769	0.4546	6.9696	2.4971	0.9442	11.5568
TCGA-CZ-5469-11	0.6689	22.9769	1.8385	2.7833	19.237	0.0751	0.5261	2.0812	0.5936	13.1204	NA	0.3451	0.011	0.055	0.0314	NA	0.1313	0.0393	0.02	0.0219	1.3513	0.1121	0.0772	0.4641	NA	3.8021	0.6264	2.3552	0.0123	1.0836	2.9087	0.0044	1.7454	4.6012	8.3464	0.0326	NA	0.0785	3.7048	0.0484	0.047	0.002	0.1732	0.1039	0.155	13.9116	3.1819	0.8319	13.2084
TCGA-B8-4619-11	0.5541	2.1071	2.3173	4.0804	41.5307	0.1557	1.0505	2.2192	0.0503	16.6025	NA	0.5059	NA	0.8045	0.0646	0.0685	0.0443	0.0318	0.0339	0.0905	0.7143	0.0648	0.06	0.2909	0.0013	1.3048	0.4201	1.2318	NA	0.6858	1.7209	0.1616	5.3423	3.1479	18.123	0.5953	0.0202	0.1384	1.2403	0.1799	NA	0.005	0.1294	0.0841	0.0177	13.9197	3.2866	0.4953	17.9847
TCGA-CW-5587-11	0.7597	8.7845	1.7932	2.9749	22.0884	0.1154	0.5788	1.6774	0.083	7.9686	NA	0.188	NA	0.0691	0.0058	NA	0.0044	NA	0.0072	0.0224	0.7177	0.0642	0.0929	0.2599	1.6415	2.1886	0.4538	1.252	0.004	0.43	1.2429	0.1654	5.7778	2.7255	9.0035	0.3124	0.015	0.0574	1.333	0.024	NA	0.0033	0.235	0.0455	0.0376	5.5361	2.0372	0.3567	10.1838
TCGA-B0-5690-11	0.9037	4.1287	1.6867	3.3542	20.7318	0.1209	0.4606	1.3475	0.071	7.73	0.0078	0.2166	NA	0.0593	0.041	0.0683	0.0132	NA	0.0097	0.0239	0.928	0.1227	0.0635	0.3286	2.0977	3.2131	0.4165	1.7741	0.0089	0.6902	1.1685	0.0393	5.3836	2.3173	7.4801	0.2147	0.0151	0.0354	1.3923	0.0207	NA	0.0008	0.1772	0.08	0.0704	4.6102	1.7641	0.4432	11.5451
TCGA-CZ-4865-11	0.5818	26.591	1.5025	3.1322	23.0578	0.0848	1.3638	2.1508	0.4071	9.7719	NA	0.4864	0.0144	0.5925	0.0824	NA	0.0191	0.0114	0.0249	0.0302	1.8548	0.5457	0.1134	0.418	3.1469	3.4166	1.0187	2.2548	0.0248	1.2201	3.0084	0.0078	2.8333	4.413	17.0336	0.4669	NA	0.1917	3.3002	0.0411	NA	0.0071	0.547	0.1569	0.1535	13.1961	2.784	0.849	13.7068
TCGA-CZ-5989-11	0.8148	9.7092	1.5597	2.5814	22.609	0.0999	0.7925	3.1331	0.1285	10.8389	NA	0.3911	0.0066	0.1889	0.0784	0.2035	0.0263	0.0105	0.0192	0.0408	1.0377	0.1218	0.026	0.2919	0.0013	3.8856	0.8292	1.9303	0.0109	1.1597	1.5078	0.0036	1.8359	3.3749	14.4124	0.7761	0.005	0.0943	2.4759	0.1472	0.0282	0.0033	0.5707	0.1135	0.1224	10.4405	2.1567	1.0628	15.4522
TCGA-CZ-5453-11	0.5264	12.3541	1.4365	2.2951	19.3217	0.1121	0.8011	2.3349	0.2122	9.7286	NA	0.3634	NA	0.0854	0.0114	NA	0.0345	0.0041	0.0104	0.0155	1.1948	0.1414	0.0234	0.4151	0.0005	2.8274	0.7331	1.8131	0.0148	1.0769	1.8345	0.0014	1.3787	3.1978	9.4836	0.2388	NA	0.0597	3.0694	0.0566	0.0222	NA	0.2184	0.1415	0.0723	6.7768	2.6262	1.155	10.9261
TCGA-B0-5694-11	1.0483	11.9664	1.4003	3.0357	20.3169	0.0807	0.8911	1.5507	0.1666	13.1754	NA	0.4921	NA	0.4277	0.0307	0.2151	0.0324	0.0832	0.0304	0.1016	0.8622	0.1356	0.0785	0.283	0.014	0.9128	0.5236	1.6971	0.0042	0.6224	1.8632	0.3813	6.3225	2.7933	12.9601	0.9526	0.0475	0.1252	1.3205	0.0796	NA	0.0095	0.2087	0.08	0.0074	8.3549	1.6632	0.2075	13.9496
TCGA-B2-5641-11	0.9355	8.1111	1.8792	2.5778	18.1303	0.0847	0.6508	3.0044	0.1074	9.0822	NA	0.5595	0.0163	0.1001	0.0143	0.0418	0.0216	0.0129	0.0133	0.0243	1.1062	0.1582	0.0275	0.235	0.0008	4.0251	0.964	2.033	0.0292	0.9009	2.0163	0.0526	3.0338	2.8842	8.9367	0.1431	0.0062	0.13	2.0784	0.0127	0.0348	0.002	0.1842	0.0933	0.1315	10.0707	2.2344	1.1667	14.2894
TCGA-CZ-5462-11	0.3443	2.2579	1.7454	2.6209	35.6735	0.1598	0.9615	2.9229	0.1105	6.4083	NA	0.1577	0.0043	0.0023	0.0227	0.0882	0.0199	NA	0.0062	0.0077	1.364	0.0709	0.029	0.232	NA	3.3456	0.4513	1.4594	0.0257	0.8756	2.126	0.0081	1.1334	4.2299	14.1499	0.4471	0.0195	0.012	2.4583	0.0289	NA	0.0027	0.3086	0.1095	0.137	1.5785	2.8155	0.8371	16.8238
TCGA-CZ-5984-11	0.8552	5.6414	1.557	3.312	22.0107	0.122	0.6573	1.4833	0.1466	12.3468	NA	0.4921	NA	0.6768	0.0363	0.0705	0.0228	NA	0.0237	0.0493	0.8711	0.1334	0.0926	0.3837	0.0007	1.8061	0.4343	1.4337	0.0021	0.4968	1.4799	0.2918	9.6089	3.482	10.4842	0.4103	NA	0.1481	1.3211	0.0356	NA	0.0059	0.1886	0.0649	0.0236	9.5575	2.1324	0.2442	12.0903
TCGA-CZ-5454-11	0.7284	2.7048	2.0931	2.5559	23.847	0.0636	0.6158	1.416	0.2782	10.508	NA	0.4728	0.0044	0.0606	0.0212	NA	0.0611	NA	0.0167	0.0114	1.0276	0.1619	0.0419	0.4282	0.0004	2.7553	0.608	2.0122	0.0184	0.8947	2.0203	0.0094	1.8972	4.2299	8.8698	0.1474	0.0066	0.161	3.9987	0.0387	NA	0.0033	0.248	0.0704	0.0871	17.9459	2.2352	1.1605	11.3144
TCGA-CZ-5467-11	0.5191	3.8686	1.7793	2.5002	22.1506	0.0462	0.5794	1.4688	0.3694	25.6723	0.004	0.2803	0.0135	0.0346	0.0446	NA	0.1211	0.0537	0.0086	0.0148	1.0222	0.1248	0.0494	0.5273	0.8019	2.9704	0.3839	1.814	0.0081	0.7835	3.4134	0.0018	1.1798	2.9336	6.8768	0.1783	NA	0.036	4.1903	0.0316	0.0289	NA	0.1475	0.1046	0.0671	7.3449	1.7805	0.9281	15.4814
TCGA-CW-6087-11	1.1277	9.5238	1.5893	2.629	25.159	0.1187	0.5946	1.9762	0.1072	6.4619	NA	0.5017	NA	0.135	0.0058	0.0674	NA	NA	0.0227	0.0366	0.7445	0.1275	0.0185	0.2097	0.0007	2.3149	0.6797	1.5423	0.0137	0.5508	1.4531	0.1607	2.9948	3.3985	10.0395	0.0822	NA	0.1472	1.9208	0.0409	0.0281	NA	0.3341	0.0715	0.0608	9.3335	2.0524	1.3807	11.575
TCGA-B0-5699-11	0.9083	16.8715	1.9193	3.3035	20.3265	0.1247	0.5802	1.5376	0.0616	11.7026	NA	0.2537	NA	0.1311	0.0196	NA	NA	NA	0.0065	0.0338	0.8848	0.078	0.0802	0.4301	0.0009	2.2453	0.3457	1.5357	0.0107	0.4117	1.076	0.156	8.4407	2.4635	8.3483	0.2999	0.0135	0.065	1.4481	0.0046	NA	0.0011	0.2162	0.0716	0.0272	7.6168	2.1208	0.3403	11.896
TCGA-B0-5697-11	1.1148	3.0478	1.9681	2.8772	20.9601	0.1005	0.7108	1.6894	0.0951	13.5746	NA	0.3365	NA	0.1844	0.025	NA	0.0188	NA	0.0034	0.0453	0.8009	0.0736	0.0745	0.2471	0.0009	1.3607	0.3692	2.2936	0.0028	0.5313	1.6948	0.0713	7.6615	2.8204	8.816	0.1477	0.0143	0.1035	1.3758	0.0049	NA	0.0047	0.1759	0.0543	0.0276	8.9239	2.2462	0.2245	14.3336
TCGA-CZ-5457-11	0.6811	25.7215	1.339	2.3546	21.3984	0.088	0.7502	2.833	0.3837	10.0161	NA	0.3149	0.0428	0.0778	0.0054	0.0628	0.077	0.0437	0.0089	0.0085	0.933	0.1543	0.0412	0.212	NA	3.529	0.6972	1.8566	0.011	0.6953	3.328	0.0016	0.7814	4.7271	11.2694	0.4739	0.0046	0.0633	2.9193	0.1553	NA	0.0038	0.3307	0.0718	0.1205	6.6626	2.5611	0.8472	17.9663
TCGA-B0-5709-11	0.8961	2.9613	2.046	3.4284	25.0723	0.115	0.6897	1.5632	0.0864	15.0265	0.0037	0.7185	NA	0.983	0.033	0.0642	0.0083	0.0099	0.0284	0.0673	0.8073	0.1275	0.0949	0.3033	8.0683	1.4189	0.5193	2.1175	0.0056	0.5442	1.6525	0.0891	5.574	2.738	14.0827	0.4739	0.0142	0.1962	1.3012	0.0486	0.0802	0.0054	0.0859	0.0914	0.0364	14.5381	2.4258	0.2578	12.4795
TCGA-CJ-5677-11	0.9766	2.5676	1.5843	3.1003	17.9696	0.0781	0.541	1.1739	0.088	16.0497	NA	0.4484	NA	0.2471	0.0154	0.108	0.0139	NA	0.0127	0.0601	0.7554	0.1157	0.0906	0.3465	4.0845	2.1519	0.6087	1.564	0.0042	0.4153	1.5242	0.1678	7.2085	2.1383	7.9335	0.3711	0.0265	0.1237	1.3211	0.0582	0.03	0.0017	0.1415	0.0623	0.0353	12.1788	1.5428	0.2312	10.1832
TCGA-B8-4620-11	0.6638	3.4964	1.1372	2.6103	26.1709	0.0806	1.2755	1.7886	0.1185	16.1127	NA	0.6634	NA	0.5965	0.109	1.0899	0.0078	0.0468	0.0557	0.1081	0.4103	0.1488	0.0596	0.666	1.4562	1.0554	0.6297	1.3112	0.0106	0.6429	1.8605	0.13	4.9169	2.9136	16.526	1.448	0.1606	0.1817	1.7206	0.1406	NA	0.0058	0.1714	0.098	0.0219	9.4658	1.7834	0.314	18.8732
TCGA-CZ-5987-11	0.7849	3.6932	1.1911	3.1766	26.8631	0.0802	0.7021	1.18	0.0985	10.7582	NA	0.3344	NA	0.2377	0.0644	0.698	NA	0.0332	0.019	0.075	0.7199	0.1523	0.0588	1.9837	0.001	1.1821	0.4236	1.825	0.0063	0.7894	1.9248	0.0112	3.3187	2.5753	11.9649	1.6217	0.0316	0.0439	1.69	0.0759	NA	0.0065	0.076	0.0749	0.0194	3.2269	1.3608	0.5155	8.4528
TCGA-CJ-5672-11	0.7769	7.8491	2.0478	2.9747	21.7824	0.0964	0.6045	1.9415	0.1693	8.7559	NA	0.3584	NA	0.1336	0.0316	NA	0.0318	0.0048	0.0174	0.0275	1.1457	0.1396	0.0236	0.401	0.0012	3.065	0.5166	2.0247	0.0233	0.9959	1.4835	0.0371	2.9328	2.8503	8.8264	0.2264	0.0091	0.089	2.2781	0.0249	NA	0.0037	0.2856	0.0669	0.1095	9.959	2.3034	0.807	13.1359
TCGA-CJ-5689-11	0.9922	5.8355	1.3747	2.4231	19.6985	0.0747	0.593	1.1132	0.192	13.0125	NA	0.4741	NA	0.1213	0.0435	0.6466	0.0239	0.0071	0.0343	0.0717	0.4005	0.1572	0.0455	0.8945	NA	2.1042	0.4342	1.513	0.0094	0.5847	2.9304	0.1621	3.6736	3.0982	8.7286	0.7527	0.102	0.0479	2.4894	0.0979	NA	0.0045	0.1235	0.0902	0.0452	5.9443	1.6857	0.4805	11.7712
TCGA-CZ-5452-11	0.7623	11.7921	1.5431	2.5982	27.1203	0.1328	0.7289	2.4441	0.141	8.7922	0.0038	0.3609	NA	0.0761	0.0113	0.0659	0.1744	0.0153	0.0047	0.023	1.3897	0.0934	0.0288	0.2678	0.0507	4.754	0.47	3.3209	0.0173	1.214	1.3988	0.0017	2.1808	3.1235	11.2557	0.1	0.0049	0.0791	2.9171	0.01	0.0274	0.0016	0.3316	0.09	0.2173	8.356	2.5495	0.8418	14.5163
TCGA-B0-4700-11	0.9872	3.388	1.8684	3.1311	19.7596	0.1346	0.9649	1.5157	0.2393	13.0673	0.0062	0.7021	NA	2.2524	0.0279	0.1087	0.0421	0.0168	0.05	0.1688	0.6931	0.1439	0.113	0.3315	0.0011	1.9073	0.9592	1.9583	0.0079	0.6604	1.8332	0.5524	9.2354	3.229	10.9913	0.3604	0.024	0.6375	1.4962	0.0713	NA	0.0079	0.1966	0.0819	0.0224	44.5811	2.452	0.4018	14.9696
TCGA-CW-5591-11	0.7541	0.4086	0.2466	2.0097	13.1265	0.1773	1.7147	2.2215	0.0634	2.4332	NA	0.3031	NA	0.047	0.0317	0.5552	0.0239	0.2175	0.093	0.2413	0.3074	0.2869	0.0608	0.2965	NA	0.6903	0.4061	0.8634	0.0237	0.3627	1.7335	0.0349	1.0895	2.4886	6.7955	2.1073	0.0164	0.0666	0.7452	0.1943	NA	0.0196	0.064	0.0578	NA	1.8995	0.6881	0.9855	14.9528
TCGA-B8-4622-11	0.4638	1.1115	1.347	3.2369	45.508	0.15	1.2175	1.3858	0.0128	9.6019	NA	0.1993	NA	0.1353	0.0449	0.5236	0.0068	NA	0.0241	0.0874	0.496	0.1089	0.0516	0.4633	0.001	1.2728	0.2966	0.9833	0.0183	0.5239	1.1314	0.1124	5.2599	3.02	20.8499	1.2678	0.1543	0.0571	1.3077	0.148	0.0436	NA	0.1071	0.0701	0.0108	4.0858	1.9213	0.254	21.1951
TCGA-CZ-5458-11	1.0101	6.4181	1.3161	2.8409	25.3808	0.1377	0.8096	2.3261	0.4211	23.8261	NA	0.3462	0.0091	0.0296	0.0279	0.0233	0.3787	NA	0.0099	0.0208	1.0072	0.2024	0.0509	0.6524	NA	2.6114	0.653	3.1384	0.0115	1.0002	2.709	0.0024	2.4027	4.3914	10.2432	0.0657	0.0103	0.0597	4.0625	0.054	NA	0.0006	0.4319	0.0688	0.1488	8.6325	2.5002	1.1848	16.4529
TCGA-B0-5402-11	0.6704	7.3016	1.2207	3.0051	20.4364	0.0696	0.6762	1.3924	0.099	13.5705	NA	0.351	0.0063	0.7044	0.0416	0.4209	0.0209	0.005	0.0424	0.0854	0.3657	0.0857	0.0673	0.8071	0.0038	0.9998	0.4087	1.2368	0.0094	0.5222	1.4113	0.5189	7.0537	2.8061	9.6846	0.7645	0.0763	0.0706	1.2665	0.0784	NA	0.0101	0.1579	0.0795	0.0142	7.8302	1.5808	0.1993	10.7934
TCGA-B8-5552-11	0.5383	8.8127	0.8344	2.4985	16.8321	0.0769	0.7415	1.1039	0.1158	11.3688	NA	0.3822	0.129	0.2106	0.0352	0.1894	0.0448	0.0732	0.0447	0.0417	0.7981	0.6088	0.0864	0.7567	3.0633	0.8928	1.3551	1.7748	0.0055	0.6381	1.372	0.0281	3.4241	2.3945	10.8372	2.5047	0.0186	0.0689	3.0407	0.0892	NA	0.0228	0.2879	0.1004	0.0651	5.5543	0.9945	1.2301	10.3986
[truncated: 36 more columns]

## Sheet: Table S10
Table S10: Expression of selected lncRNA in KIRC tumor samples from TCGA database.
ENSG	ENSG00000117242.7	ENSG00000130600.19	ENSG00000153363.13	ENSG00000163597.15	ENSG00000175061.18	ENSG00000176124.15	ENSG00000177410.13	ENSG00000178977.3	ENSG00000186056.10	ENSG00000186594.14	ENSG00000188660.4	ENSG00000197989.14	ENSG00000204949.9	ENSG00000214548.18	ENSG00000224116.7	ENSG00000224137.1	ENSG00000224511.2	ENSG00000225383.8	ENSG00000225783.8	ENSG00000226419.8	ENSG00000227354.7	ENSG00000228630.5	ENSG00000229214.2	ENSG00000229619.4	ENSG00000229807.12	ENSG00000230487.8	ENSG00000230590.11	ENSG00000231074.9	ENSG00000231764.10	ENSG00000231889.7	ENSG00000232956.9	ENSG00000233355.7	ENSG00000234456.8	ENSG00000234608.8	ENSG00000234741.8	ENSG00000235531.11	ENSG00000235532.1	ENSG00000235703.6	ENSG00000237036.5	ENSG00000238121.6	ENSG00000240498.9	ENSG00000240990.10	ENSG00000241472.7	ENSG00000245526.11	ENSG00000245532.9	ENSG00000245556.3	ENSG00000245694.10	ENSG00000245910.8	ENSG00000245970.2
gene_name	PINK1-AS	H19	LINC00467	SNHG16	SNHG29	DLEU1	ZFAS1	LINC00324	MATN1-AS1	MIR22HG	LINC00319	SNHG12	FAM83A-AS1	MEG3	INHBA-AS1	LINC01857	LINC00365	SFTA1P	MIAT	SLC16A1-AS1	RBM26-AS1	HOTAIR	LINC00242	MBNL1-AS1	XIST	PSMG3-AS1	FTX	HCG18	DLX6-AS1	TRAF3IP2-AS1	SNHG15	CHRM3-AS2	MAGI2-AS3	MAPKAPK5-AS1	GAS5	MSC-AS1	LINC00402	LINC00894	ZEB1-AS1	LINC00426	CDKN2B-AS1	HOXA11-AS	PTPRG-AS1	LINC00461	NEAT1	SCAMP1-AS1	CRNDE	SNHG6	AP003352.1
TCGA-BP-4781-01	0.633	2.3365	1.1263	7.005	64.4673	0.3362	3.9529	1.4769	0.2516	8.8349	NA	0.9538	NA	0.0904	0.0914	0.9909	0.0049	0.4478	0.0364	0.2455	0.4276	0.1585	0.0667	0.3053	0.0059	2.217	0.4122	1.3878	0.0089	0.6186	5.2075	NA	2.2912	3.0941	73.567	1.6662	0.0168	0.0561	1.2723	0.1077	0.0129	0.0959	0.0808	NA	6.9022	1.2455	1.1218	27.2453	0.1791
TCGA-CJ-4644-01	0.7095	3.0496	1.1465	1.93	22.9201	0.1975	0.8659	1.8693	0.0822	2.672	NA	0.146	NA	0.0184	0.1932	0.5933	0.0153	0.1835	0.014	0.1811	0.3603	0.2992	0.0216	0.376	1.7299	0.6017	0.1897	0.9746	0.0426	0.4805	3.4928	0.0083	0.5275	2.8331	13.1862	1.7918	0.0117	0.0216	1.4868	0.1917	0.0372	0.0124	0.0463	0.0051	2.5805	1.3546	1.0452	12.0941	0.0587
TCGA-CZ-5986-01	1.441	6.6566	0.7378	3.9293	54.8741	0.2504	1.6047	1.2547	0.4264	9.6916	NA	1.3087	NA	0.0254	0.6869	0.7808	NA	0.0161	0.0516	0.2949	0.5993	0.2067	0.0399	0.3516	0.002	0.8874	0.4522	2.019	0.0939	1.2117	2.5356	0.0354	0.9807	2.5618	31.7452	0.9174	0.0077	0.2215	2.9517	0.1419	0.0339	0.0246	0.0494	NA	18.1362	2.0017	1.2084	8.9131	0.1159
TCGA-BP-5176-01	1.4869	16.3854	1.0303	4.0744	32.8668	0.1777	1.9474	2.6084	0.1358	3.9701	NA	0.3415	NA	0.0813	0.0115	0.3702	0.0087	0.2394	0.1107	0.239	0.2501	0.21	0.0773	0.35	2.1848	0.6972	0.3216	1.2621	0.0294	0.4604	3.9091	0.0194	0.7178	4.2407	16.1089	1.6685	0.0198	0.033	1.7539	0.1087	0.0316	0.0635	0.0357	0.0009	5.8142	1.6662	1.0109	20.54	0.1249
TCGA-CZ-4863-01	0.9699	0.679	1.2047	2.6368	27.2068	0.1955	0.7981	2.7549	0.5224	7.6431	NA	2.154	NA	0.2386	0.0157	0.3967	0.0118	0.6795	0.7104	0.3968	0.398	0.3924	0.0601	0.5783	4.1985	0.9005	0.7238	1.5661	0.0453	0.5889	5.7101	0.0352	0.911	3.1283	20.1963	1.1032	0.0225	0.4745	1.4739	1.0507	0.1338	0.0096	0.1124	0.0008	15.6056	1.6096	2.0672	20.9146	0.3472
TCGA-B8-A54D-01	0.9671	3.2483	2.1602	0.9212	10.2034	0.3253	1.3023	2.6211	0.8115	6.2741	NA	5.5298	0.034	0.2942	0.0075	4.0174	NA	0.1891	0.6982	0.5593	0.9482	0.7431	0.1147	0.5691	0.0051	0.7077	1.667	1.511	0.0127	0.9273	5.2034	0.0412	1.8896	5.6672	18.3342	1.2367	0.0257	1.9152	3.6615	1.7107	0.2041	0.0137	0.0585	NA	62.4448	3.6491	6.1118	31.9771	0.8425
TCGA-A3-3387-01	1.138	10.2312	1.6188	4.128	44.6571	0.2413	3.09	2.6569	0.323	6.46	NA	8.0217	0.0063	0.4464	0.1215	0.1933	0.0166	0.3138	0.1858	0.8052	0.9648	0.402	0.0317	1.3963	0.0013	1.0836	0.7311	1.7836	0.0375	0.8387	6.6314	0.0202	1.074	6.1048	35.8708	1.8826	0.0142	0.464	1.3342	0.3155	0.1382	0.0912	0.0288	0.0008	11.492	1.8095	2.9183	31.3572	0.4702
TCGA-A3-3346-01	2.1492	109.607	2.2851	4.6145	25.4358	0.2105	4.5221	1.638	0.9295	3.1242	NA	10.6399	0.2611	0.0199	0.0077	1.744	NA	0.0691	6.6964	1.0275	0.4464	0.0338	0.1713	0.1818	0.0017	1.4597	0.5763	0.6601	0.0091	0.4977	23.2865	0.0187	0.0903	6.7148	40.1004	2.1541	0.0132	0.3586	1.0086	0.2935	0.181	0.5557	0.0175	0.0035	9.3924	3.6538	4.2304	39.3104	0.7743
TCGA-CZ-5982-01	1.0869	2.5583	0.599	3.2261	26.3626	0.1305	1.0527	1.2161	0.2584	9.8722	NA	0.9905	NA	0.0744	0.038	NA	0.0088	0.1897	0.0603	0.3823	0.3576	0.1353	0.0298	0.5909	8.1073	1.063	0.391	1.808	0.0377	0.4384	6.6621	0.0071	0.7949	2.7831	16.124	1.996	0.01	0.1283	1.785	0.1239	0.0238	0.0268	0.038	NA	12.8182	0.9138	1.579	15.168	0.2951
TCGA-A3-3331-01	1.2485	13.4518	1.3656	2.9767	19.7855	0.3136	1.2475	1.3923	0.5919	14.326	NA	1.3223	NA	0.9756	0.3575	0.637	NA	0.3299	0.2918	0.4685	0.919	0.1807	0.0627	0.4646	14.7485	1.9112	0.8671	1.6868	0.0547	0.9495	3.6757	0.0651	1.1622	2.5808	16.0675	1.872	0.0094	0.4517	1.5219	0.2862	0.1189	0.0351	0.0888	0.0057	38.6316	1.6392	1.4894	11.6107	0.4569
TCGA-B0-5117-01	0.6836	1.1119	0.9545	1.2468	15.1552	0.1391	1.2802	0.6925	0.2668	22.2533	NA	0.7191	0.0243	0.2232	0.0427	0.1247	0.0403	0.5785	0.0993	0.1234	0.6043	0.1297	0.0273	0.451	NA	0.8437	0.7798	1.2406	0.0218	0.3247	5.148	0.0033	0.4796	9.2454	11.132	0.1574	0.643	1.2075	0.8263	0.0504	0.0436	0.6963	0.1287	NA	98.8791	7.1082	0.1773	30.2844	0.3856
TCGA-AK-3429-01	0.7374	0.846	1.1037	2.6501	40.6641	0.2479	2.8575	3.3208	0.1346	3.7065	NA	0.4415	NA	0.0078	0.2965	1.6255	NA	0.3648	0.0779	0.2218	0.2407	0.3768	0.0057	0.2853	1.3192	1.1785	0.2421	0.9716	0.0275	0.3694	6.0845	0.0082	0.6891	3.797	25.9742	0.9623	0.0463	0.0715	1.8709	0.3812	0.0101	0.0247	0.0117	NA	3.1105	1.6881	1.0489	28.5086	NA
TCGA-DV-5576-01	1.355	702.991	0.8118	4.571	33.9535	0.1653	1.326	1.5047	0.2392	9.237	0.0041	1.6861	0.0069	0.1228	0.0122	0.0711	NA	0.1925	0.0378	0.3355	1.0316	0.1412	0.0272	0.421	6.1856	1.433	0.8271	1.7798	0.0528	0.9152	4.3808	0.0075	1.4664	3.479	29.0673	0.3393	NA	0.1882	1.7179	0.0323	0.0351	0.0671	0.0675	0.0009	19.3083	1.7021	1.5849	17.5572	0.3872
TCGA-CJ-4642-01	0.8238	4.3319	3.2766	7.9449	7.6147	2.208	14.8412	3.7673	0.5848	5.6037	NA	7.3544	3.6198	0.6417	0.0455	2.1256	NA	1.8898	3.0642	9.0745	1.8199	0.201	0.5815	0.3812	4.729	1.9499	1.6884	4.8491	1.4072	3.9063	5.5755	1.7257	1.4702	5.6638	32.6677	0.7729	1.0959	0.8987	4.4692	2.0925	0.8066	NA	2.6978	1.2053	28.56	4.0039	4.0352	12.5798	NA
TCGA-CZ-5470-01	0.9834	2.2706	1.2938	4.1362	33.4258	0.2858	2.4671	1.9347	0.3027	3.8457	NA	2.2654	0.0193	0.0448	0.1839	1.6836	0.0128	0.1021	0.2464	0.2934	0.5797	0.1248	0.0686	0.6335	3.3634	1.1205	0.528	1.1101	0.0163	0.5157	9.6529	0.0277	0.3717	4.781	29.8175	1.1086	0.0097	0.1441	1.4219	0.46	0.0628	0.0519	0.0774	0.0136	11.5615	1.3987	1.8188	50.3935	0.4083
TCGA-CJ-4899-01	1.0202	3.3561	0.8271	3.799	27.1195	0.1082	1.4979	1.2684	0.4147	9.117	0.0031	5.6977	NA	0.4526	0.2128	2.3767	0.0138	0.7061	0.41	0.4477	0.7297	0.2979	0.0555	1.092	0.0042	1.1228	1.9874	1.6693	0.0629	1.0497	2.8886	0.0308	1.6712	4.0559	24.6709	1.5537	0.0393	0.5011	2.1098	0.275	0.0676	0.0504	0.1386	0.0028	31.7557	1.8266	0.6494	18.1644	0.4426
TCGA-BP-4995-01	1.1307	4.3179	0.8655	4.0075	30.635	0.1575	1.8581	1.0185	0.2478	14.2586	NA	1.08	NA	0.1353	0.1165	0.7953	0.0398	0.5435	0.1144	0.1752	0.6936	0.1504	0.0168	0.3972	0.0005	0.7472	0.8035	1.3367	0.0291	0.7334	1.8875	0.0161	2.9585	3.7679	27.4508	1.4378	0.1965	0.6998	1.3829	0.1502	0.0507	0.3632	0.0573	0.0304	59.9947	1.7724	0.6377	18.19	0.1396
TCGA-CJ-5671-01	1.2563	5.5467	0.5117	4.0639	31.2758	0.1733	3.6158	3.5746	0.3258	4.1847	NA	2.6912	NA	0.0373	0.0516	4.899	0.0056	0.9635	0.83	0.2352	0.6106	0.5932	0.1505	0.6757	0.0017	0.8377	0.2168	0.927	0.015	0.6406	8.336	0.027	1.158	3.9942	21.8331	1.3843	0.038	0.0445	1.1171	0.4252	0.0652	0.1352	0.0503	0.0011	2.2065	1.5853	1.3096	26.5349	0.2339
TCGA-B8-4153-01	1.1253	1.1506	1.0494	1.8041	31.9037	0.1499	3.4494	4.2606	0.8083	9.3353	NA	4.0516	NA	0.0382	0.6694	NA	0.0071	0.1436	0.0928	0.4304	0.3424	0.4236	0.0717	0.4017	0.0021	0.8854	0.4304	1.3523	0.0318	0.6136	5.0431	0.02	0.9432	4.7784	39.8045	1.0097	NA	0.2682	2.5133	0.1158	0.0592	0.0258	0.0457	0.0028	15.1611	1.6038	1.9647	27.8936	0.6082
TCGA-BP-4756-01	0.8362	6.9861	2.895	9.1918	12.4153	0.1016	0.5936	1.7589	0.1363	5.267	NA	2.679	NA	0.128	0.0277	2.4451	NA	0.089	0.2837	0.3587	0.2437	0.1972	0.6453	0.3375	5.7472	1.7372	0.9285	1.1499	0.0073	0.7966	1.7291	0.0132	2.5627	2.9081	9.6384	2.7719	0.0106	0.6728	1.4433	0.2578	0.0511	0.0509	0.0602	0.0009	34.229	2.0724	2.1097	10.626	0.3736
TCGA-CJ-5684-01	1.0665	2.8876	1.1348	3.3808	45.6349	0.2588	4.0453	2.5381	0.2665	4.9761	NA	2.3906	NA	0.0596	1.6674	1.2683	0.0051	0.6251	0.1332	0.3753	0.3321	0.1574	0.0954	0.4715	NA	1.2664	0.3617	1.4013	0.0254	0.5827	5.9108	0.0166	1.1503	3.1868	53.4003	0.8766	0.0175	0.1059	1.4697	0.2121	0.0248	0.081	0.0332	NA	3.0859	1.6017	1.0938	28.8975	0.2157
TCGA-A3-A8OW-01	2.0546	1.5854	1.1661	2.1977	36.5734	0.1696	1.9057	2.9138	0.3947	6.0373	NA	2.566	NA	0.1895	1.5265	0.5057	0.005	0.842	0.238	0.3683	0.8361	0.2648	0.0298	0.5488	0.0038	1.686	0.9424	1.6792	0.0362	0.961	4.6009	0.0469	1.1429	4.6579	29.4018	1.3728	0.0172	0.3501	2.513	0.3967	0.0553	0.0673	0.0825	0.004	36.7013	2.0287	0.7143	28.0079	0.3368
TCGA-BP-4988-01	1.0882	37.782	2.1911	3.3502	19.4471	0.2607	3.6949	2.2546	2.1378	3.1171	0.0047	12.8122	0.0159	3.0986	0.1368	39.3506	0.0264	1.5892	4.5194	1.6178	0.728	0.8439	0.1255	0.7515	0.0088	1.8187	2.4475	2.5984	0.1144	2.0694	10.7968	0.2595	2.0177	7.3358	45.3477	1.1596	0.1086	2.0372	3.0107	2.1829	0.3887	0.1546	0.3381	0.0106	82.3095	3.3898	4.6832	36.932	1.9751
TCGA-A3-3370-01	1.2198	1.1495	1.7288	3.6861	24.4101	0.1228	1.9083	1.8818	0.6556	6.9977	NA	3.7838	0.0258	0.5095	0.2843	0.929	0.024	0.1683	0.7127	0.6686	0.7911	0.5973	0.0436	1.0743	18.112	2.019	1.2805	2.1429	0.0602	1.0244	2.6059	0.0681	2.2869	3.8192	25.3827	1.6806	0.0391	0.7356	2.1647	0.8201	0.0723	0.0626	0.0903	0.0082	41.898	1.961	1.2706	17.8979	0.3677
TCGA-B0-4822-01	1.3195	8.4806	1.0273	2.1859	22.7487	0.215	7.8283	4.4415	0.5933	11.4157	NA	11.0223	0.0598	1.0514	0.0684	2.764	0.0317	3.0295	0.9213	0.8749	0.5326	0.6155	0.1748	0.5434	0.0084	1.1504	1.2703	1.3318	0.0429	0.903	15.9344	0.0547	1.2711	6.3731	48.7054	0.7252	0.009	0.6768	2.442	0.3225	0.145	0.6859	0.0583	0.0047	37.8236	3.3537	0.8157	36.4231	1.1851
TCGA-CZ-5451-01	0.869	4.9774	1.0024	2.8305	54.6611	0.1752	2.07	2.3261	0.1681	3.5213	0.0051	2.0608	NA	0.0789	0.2773	1.1528	0.0172	0.3291	0.0455	0.1428	0.3974	0.0838	0.0582	0.3181	NA	1.2066	0.1767	1.1148	0.0181	0.5885	2.326	0.0186	1.1936	2.7034	25.0088	1.6748	0.0065	0.0411	2.0057	0.2283	0.0374	0.0279	0.0322	NA	5.5315	2.2127	1.2459	28.7946	0.0877
TCGA-CW-5590-01	1.3759	6.1523	0.4262	5.6619	43.2264	0.175	4.2848	2.825	0.279	5.7122	NA	2.4817	0.0071	0.0683	0.0341	0.326	0.0094	1.4115	0.3293	0.3979	0.3722	0.2055	0.0119	0.3422	0.0028	0.7311	0.4552	1.0756	0.0401	0.5955	8.0315	0.0361	0.8549	4.1676	54.5441	1.0801	0.0107	0.2273	1.4449	0.2597	0.0401	0.0513	0.0202	0.0037	10.6358	1.5384	1.0349	21.5249	0.3047
TCGA-B0-4714-01	1.2074	8.1184	1.3452	2.2502	24.4476	0.2924	2.6792	3.9841	0.8023	4.8822	NA	6.7182	NA	0.8555	0.0995	2.5239	0.0326	0.2029	1.3285	1.2009	0.5995	0.7063	0.0552	0.3923	0.0246	1.312	2.3	2.382	0.1586	1.3502	9.4196	0.1163	1.1787	5.4908	47.6496	1.3043	0.0223	1.6715	3.4542	0.897	0.1374	0.0715	0.1211	0.0104	103.417	4.6776	5.7174	27.7231	1.386
TCGA-B0-4834-01	0.5217	3.7415	0.6169	3.6258	49.7228	0.0872	1.2478	1.0921	0.1426	21.7209	NA	0.4295	0.0262	0.1103	0.0038	0.0449	0.0116	0.1804	0.0524	0.0697	0.5199	0.1357	0.0147	0.3219	0.0035	0.9158	0.8778	2.2863	0.0326	0.9483	2.2866	0.0118	2.9955	3.5023	16.1488	0.1209	NA	0.7245	1.8697	0.0136	0.0173	0.0565	0.0976	NA	84.1123	16.6271	0.1771	26.9618	0.4773
TCGA-CZ-5460-01	1.2187	1.5085	0.7349	4.9338	28.7663	0.2217	3.0153	2.1994	0.411	3.2537	NA	4.0896	NA	0.084	0.5579	1.6987	0.0046	0.1806	0.1627	0.4656	0.2991	0.4751	0.0736	0.2179	0.0007	0.4545	0.43	1.581	0.0237	0.5131	10.1709	0.0426	0.4905	4.9588	34.4628	1.9923	0.0052	0.2085	2.3495	0.4573	0.087	0.0668	0.0809	NA	24.1005	1.7695	1.0891	25.1604	0.7703
TCGA-B0-4718-01	1.0404	0.8758	0.9413	4.108	40.9073	0.3282	4.5603	3.0382	1.5288	9.8705	NA	4.0329	0.0962	0.3741	0.4116	0.2826	0.0274	0.7209	0.4773	2.0974	0.4839	0.2805	0.0773	0.6757	0.1004	0.7776	1.4551	3.0023	0.1768	1.6372	16.5178	0.0555	1.2763	4.9604	93.602	1.1665	NA	1.6262	4.1499	0.3851	0.257	0.0667	0.2207	0.0073	133.648	1.9286	3.3674	30.659	1.363
TCGA-B0-5107-01	2.2619	0.1715	1.1874	5.3343	82.5883	0.3119	5.9018	2.4948	1.0102	2.6093	0.0053	4.4944	0.0357	0.0214	0.0669	1.5147	0.0059	0.0497	0.4758	1.7458	0.7057	1.3887	0.0753	0.4747	6.1415	1.6387	1.1601	1.865	0.0094	0.6514	9.2191	0.0457	0.5092	7.8347	82.7215	2.912	0.0135	0.8063	2.5385	0.621	0.0288	0.0072	0.023	0.0059	20.9427	0.9612	3.8202	94.4442	0.9992
TCGA-B0-5702-01	3.3979	0.291	3.2234	8.872	2.6591	0.0542	21.8057	0.9202	0.0952	2.8487	0.0179	1.9042	NA	0.1749	NA	1.5576	NA	1.0115	0.2424	0.6226	0.034	0.1767	0.1023	0.121	0.0212	2.048	0.1613	2.9382	0.0453	0.8746	36.1864	NA	0.668	27.1476	32.5874	0.7063	NA	0.1444	2.2428	0.1573	0.0225	1.8374	0.0087	0.0803	4.6518	3.6579	1.5683	63.6051	NA
TCGA-B0-5400-01	2.9748	1.5729	1.5052	2.0993	11.8721	0.0973	1.3227	1.2834	0.3083	8.0296	0.0056	7.9748	NA	0.1705	0.1288	5.043	0.0063	1.1096	0.6536	0.5232	0.3816	0.3301	0.0902	0.9914	1.4466	0.7006	0.4276	1.0149	0.024	0.6881	11.2472	0.0152	1.5629	5.3506	13.0076	1.8897	0.0214	0.3042	1.4521	0.3182	0.1227	0.0992	0.0541	NA	12.0297	2.5575	1.7324	28.9653	0.4078
TCGA-B0-4688-01	0.8512	0.8768	1.3687	3.8269	14.2846	0.1104	0.7943	0.6507	0.3881	7.7505	NA	2.2317	0.0447	20.3126	0.4489	0.0382	NA	0.065	0.6764	0.6872	0.365	3.6083	0.1172	0.3475	0.0194	2.3709	1.0039	2.336	0.6889	0.5896	5.8132	0.0381	4.2015	6.102	15.1666	4.8703	0.0282	0.6342	2.1052	0.1467	0.258	0.5474	0.0896	0.003	42.7836	1.4108	0.9032	15.9938	0.6243
TCGA-B0-4841-01	1.4121	17.3253	1.3683	2.2409	16.8485	0.1171	2.2918	3.1824	0.2331	9.3077	0.0411	1.6768	NA	0.4216	0.3268	0.2384	0.0308	1.0872	0.1096	0.7632	0.2258	0.2704	0.1043	0.8193	0.6127	1.0477	0.5176	3.7148	0.0173	0.8274	5.2249	0.1061	1.5431	7.752	30.3951	1.1369	NA	0.2926	2.1717	0.0241	0.0689	0.1312	0.0532	0.0061	20.5725	0.828	0.9927	30.7045	0.5896
TCGA-BP-4766-01	0.9683	1.5184	1.0322	3.7393	20.9287	0.2831	0.8751	1.382	0.3747	6.4347	NA	1.2354	0.0164	0.7785	0.094	0.8997	NA	0.7043	0.1114	0.4299	0.4036	0.1914	0.04	0.3664	9.0495	3.5356	0.6537	1.5103	0.0442	0.8841	4.0947	0.0442	0.5632	3.1905	11.856	1.2845	0.0207	0.2423	1.7054	0.0454	0.0264	0.031	0.0753	NA	19.2466	1.3673	1.8349	10.4163	0.2712
TCGA-B0-5115-01	1.0334	1.0825	1.5524	3.7954	51.5836	0.2184	2.8714	1.8558	0.5124	3.3249	NA	5.15	0.0206	0.5797	0.1147	1.0917	0.0091	0.3049	0.4298	0.7244	1.0008	0.2397	0.0424	0.4316	0.0082	1.2895	1.1604	2.2072	0.1455	1.449	4.5131	0.0314	1.102	4.6145	105.09	1.8063	0.0052	0.78	3.0112	0.3236	0.0611	0.0554	0.1532	0.0073	62.7285	2.0607	1.5727	24.3433	0.662
TCGA-B0-5097-01	0.7855	22.5393	0.8025	8.0971	78.2139	0.2423	4.7961	2.2618	0.3553	14.3483	0.0049	2.1387	0.0083	0.315	0.1135	0.8119	0.0055	2.4577	10.8544	0.7413	0.794	0.1858	0.0888	0.6284	4.6087	0.8166	0.8796	1.5382	0.0473	0.5279	12.969	0.056	1.603	3.5161	69.5675	1.7749	0.0189	0.2401	0.9365	0.3192	0.0803	0.1411	0.0215	0.0033	12.9486	0.9073	1.3221	29.57	0.6659
TCGA-B0-5077-01	0.9589	2.2517	1.3308	3.4592	32.694	0.187	2.4079	1.7314	1.0665	7.6407	NA	2.0924	0.0185	0.3205	0.0299	1.0784	0.0082	0.4561	0.4084	0.6906	0.2612	0.3658	0.0451	0.3148	0.0019	1.2002	1.004	1.7056	0.0655	1.1561	7.8681	0.0349	2.9389	2.8934	41.6307	1.4261	0.0093	0.8063	1.6289	0.3042	0.0787	0.0299	0.092	NA	36.3414	1.1142	2.1093	23.3394	0.5178
TCGA-BP-4969-01	1.3419	5.4299	1.2589	3.8739	28.4891	0.1664	2.9452	1.5577	0.4633	5.7754	NA	2.7314	NA	3.4553	0.257	0.2763	0.0357	0.6286	0.2723	0.7338	0.5522	0.7464	0.0864	0.4247	12.5264	1.6596	1.7802	1.8703	0.0632	1.2009	6.0248	0.0744	0.973	4.0214	27.7748	1.307	0.0233	1.2037	1.7605	0.1714	0.0751	0.031	0.2092	0.0051	66.6451	2.4526	0.6298	31.0538	0.9178
TCGA-BP-5196-01	1.3433	30.224	0.8972	2.5389	15.9832	0.1958	2.4519	2.905	0.4529	9.9398	NA	2.2252	NA	0.9831	0.0663	0.3664	NA	1.4035	1.463	0.7488	0.5873	0.177	0.2494	0.4453	0.0008	1.0331	1.1305	1.4358	0.0379	0.6816	5.6894	0.0384	1.9945	4.7723	21.9174	1.6003	0.018	0.473	1.8673	0.4562	0.1	0.0512	0.0908	NA	13.3031	1.414	4.1408	36.0233	0.433
TCGA-A3-3383-01	0.7669	37.2265	1.4007	2.5977	58.3927	0.1717	7.9959	2.6212	0.6678	4.2491	NA	4.5197	NA	0.1909	1.2592	0.8446	NA	0.4005	0.3047	0.4676	0.1682	0.4684	0.0739	0.2726	0.0011	0.6801	0.3136	0.8469	0.018	0.5691	10.7602	0.0295	0.4284	8.0662	85.0008	1.2357	0.0083	0.3194	1.4493	0.2842	0.0502	0.1063	0.0157	0.0058	28.4288	2.4683	1.2167	53.2498	0.766
TCGA-CJ-4890-01	0.9772	12.0137	1.1886	3.2087	21.1043	0.1691	2.1219	2.9578	0.3181	7.3803	NA	3.1466	NA	0.9027	0.1295	8.9303	0.0182	1.495	1.0248	0.6795	0.2946	0.3656	0.0962	0.8765	0.0062	0.8547	1.0053	1.3422	0.045	0.7251	5.5245	0.0737	1.6497	4.3038	27.0331	1.7131	0.1295	0.2186	1.4516	1.2318	0.0881	0.1604	0.0804	0.0027	17.469	1.3899	1.1232	22.4722	0.3479
TCGA-B0-5081-01	1.4879	4.4989	1.282	3.6844	24.1036	0.2466	2.0933	3.1341	0.6155	5.9322	0.016	3.5797	0.0068	0.6951	0.0595	3.0552	0.009	1.3206	4.3404	0.9419	0.8424	0.9519	0.0608	0.7534	13.708	1.6004	1.2059	1.4378	0.0818	0.833	15.386	0.1346	1.1354	5.3111	21.8829	1.2847	0.2097	0.8977	1.6325	1.5669	0.1364	0.1529	0.1123	0.0036	24.0299	1.6273	2.7199	29.8619	0.5067
TCGA-BP-4959-01	0.9195	21.2968	1.1324	5.0803	42.1193	0.2575	2.2332	1.2264	0.1077	5.1357	0.0036	1.0084	0.0061	0.1286	0.0135	1.95	0.0081	0.0973	0.0712	0.1794	0.7701	0.0892	0.0379	0.5622	0.0043	0.7165	0.5064	0.5749	0.0247	0.2248	3.2646	0.0148	0.5891	2.81	20.5623	1.7182	0.0463	0.139	0.6693	0.181	0.0614	0.0198	0.014	0.0024	5.3879	1.5111	0.5482	30.0431	0.0856
TCGA-BP-4760-01	0.7891	480.662	0.8408	4.3329	54.1218	0.1681	1.4575	1.265	0.1504	8.7549	NA	0.5632	NA	0.2621	0.0124	0.3255	0.0327	0.1342	0.0192	0.0786	0.5245	0.0889	0.0277	0.4865	0.0035	0.8074	0.535	1.292	0.0737	0.842	3.4336	0.0189	0.9357	2.7383	35.1471	0.5988	0.0053	0.0335	1.6409	0.0548	0.0357	0.091	0.0283	0.0988	5.0167	1.0477	0.2251	17.0824	0.2863
TCGA-CJ-4885-01	0.3888	4.3083	1.0488	2.0672	40.355	0.1841	1.3781	1.5241	0.1884	2.5623	NA	0.3471	0.007	0.0539	0.0215	0.215	NA	0.1607	0.0177	0.2155	0.2324	0.1829	0.0235	0.4691	0.0216	1.0217	0.3125	1.5598	0.0261	1.2145	3.097	0.0056	2.1561	3.3303	22.9443	1.1711	NA	0.0743	2.6482	0.0687	0.0466	0.0338	0.054	NA	13.8602	1.8021	1.2681	10.2917	0.1064
TCGA-BP-4344-01	0.7619	3.0764	0.7439	3.2125	37.5149	0.222	2.0977	2.122	0.366	12.2527	NA	2.5375	NA	0.5065	0.1899	0.3887	NA	1.0338	0.2145	0.2535	0.6458	0.2279	0.0638	0.5577	7.4447	1.5036	1.26	1.4959	0.1357	1.1033	5.9769	0.0367	3.3265	4.0517	36.1333	1.5764	0.0115	0.3096	2.5064	0.0903	0.0431	0.0795	0.0607	0.001	33.3589	1.3047	2.3003	19.3093	0.5
TCGA-A3-3357-01	1.0537	3.2482	1.8165	3.4792	43.0738	0.2112	2.5591	1.446	0.5445	5.4582	NA	2.0691	NA	0.6081	0.011	2.0504	0.0166	0.6985	0.2471	0.5135	0.4669	0.1938	0.0947	0.1973	0.0025	0.8106	0.9657	1.8721	0.0112	0.7425	4.6258	0.0285	0.9989	2.9877	27.3089	0.9881	0.0047	0.4876	1.0818	0.317	0.071	0.0101	0.0357	0.0025	24.4178	2.2164	1.8176	25.3308	0.3408
TCGA-B0-4836-01	1.6196	50.2483	0.8198	3.2532	25.3797	0.17	2.1137	2.3001	0.729	4.1479	NA	4.837	NA	0.1565	0.2751	2.1913	NA	0.3467	0.3822	0.53	0.3231	0.2794	0.1115	1.0541	0.006	1.083	0.6379	0.9229	0.0534	0.6556	12.4056	0.0507	0.6641	3.0032	25.5124	1.744	0.1126	0.2113	1.2468	0.6534	0.1166	0.0481	0.2388	0.0604	14.2568	2.0544	1.316	19.8849	0.3782
TCGA-B0-4837-01	1.2234	195.139	1.7288	4.3851	45.1961	0.2702	3.0921	2.01	0.526	3.842	0.0056	3.2925	NA	0.4277	0.0042	0.4888	NA	2.7891	0.5378	0.96	0.3455	0.342	0.2354	0.3565	0.0133	1.0426	0.7516	1.6942	0.0285	0.7436	9.6717	0.0461	0.7087	3.9689	41.5999	2.6077	0.0216	0.2907	1.4576	0.1333	0.1166	0.1384	0.1827	NA	17.9439	2.0329	0.6165	30.3193	0.3144
TCGA-BP-4762-01	0.5038	3.4352	0.7967	3.7036	78.7767	0.2032	4.0065	2.1945	0.0552	4.3921	NA	1.7778	NA	0.1418	0.1063	1.0903	0.0049	0.2907	0.0372	0.0963	0.252	0.3128	0.0823	0.953	0.0066	1.2071	0.3924	1.1992	0.0394	0.5873	2.0475	0.0335	2.0533	3.9659	62.8617	2.6859	0.0831	0.0205	1.2312	0.1822	0.0127	0.1774	0.0482	NA	1.9572	0.71	1.0854	36.0011	0.1953
TCGA-B0-5812-01	1.0804	3.2811	0.903	3.6295	40.5805	0.2049	2.4325	1.5243	0.0981	5.4729	NA	2.8796	NA	0.2278	0.2227	0.4814	0.0041	0.2283	0.0965	0.335	0.615	0.1881	0.0246	1.3622	0.0012	0.7703	0.6007	1.0299	0.0364	0.8355	2.6937	0.0151	1.7172	3.2193	41.7988	2.0264	NA	0.0928	2.1552	0.1588	0.0271	0.0707	0.1128	0.0008	5.4893	0.9295	0.7182	26.5395	0.2699
TCGA-AK-3431-01	0.5898	43.5166	0.6586	3.7889	50.2718	0.1519	2.7929	2.4504	0.2148	6.2554	NA	0.8626	NA	0.1356	0.1991	0.9633	NA	1.0426	0.2265	0.2089	0.2312	0.1714	0.1302	1.2601	1.7301	0.6324	0.3344	1.0626	0.0528	0.7347	6.6813	0.003	2.0647	6.2081	68.7122	1.6459	NA	0.0587	1.7257	0.1831	0.0328	0.1337	0.0316	NA	3.4556	1.3307	1.2927	23.8322	0.1402
TCGA-AK-3440-01	0.7184	16.639	1.0728	2.9995	23.0567	0.065	1.9951	0.365	0.3831	41.2013	NA	0.8449	0.0086	0.043	0.0113	0.3531	0.513	0.1433	0.0515	0.0377	0.4502	0.0083	0.0097	0.3509	0.006	0.4386	0.3981	1.2402	0.0026	0.374	4.4319	0.0046	2.3749	6.1909	19.0719	0.0774	0.0195	0.6572	1.226	0.0223	0.0617	0.0069	0.0985	NA	80.6203	4.7201	0.1698	21.2082	0.1747
TCGA-B0-4713-01	0.742	7.9661	1.1778	2.3171	51.2165	0.1783	5.8919	2.0585	0.4096	6.8343	NA	2.4807	0.0522	0.2697	0.0344	0.067	NA	0.3212	0.6851	1.4147	0.3467	0.2914	0.3153	0.5408	5.0419	0.3278	1.2048	1.7222	0.037	0.5336	5.0051	0.0421	0.6211	4.4427	66.5152	3.093	0.0197	1.3086	1.0161	0.5751	0.155	0.0738	0.0262	0.0052	21.0463	3.1998	3.3287	75.1898	0.7293
TCGA-BP-4768-01	0.5811	8.194	0.8833	5.1354	55.8309	0.1685	3.1867	1.3719	0.5013	4.1451	NA	6.7296	NA	0.2029	0.0056	1.1152	0.0042	0.3702	0.188	0.6059	0.7505	0.6264	0.1292	0.3235	0.0057	0.3736	0.6136	1.9038	0.041	0.7334	3.1341	0.0241	0.3938	4.4777	43.8495	1.6585	NA	0.7068	3.2977	0.2119	0.0498	0.0258	0.1116	NA	55.7511	0.8056	2.2789	26.6584	0.2353
TCGA-CZ-5463-01	0.9719	8.0594	1.4044	3.8135	55.9149	0.4298	2.1272	1.1694	0.4706	3.5751	NA	2.2146	NA	0.0506	0.0254	1.5649	0.0137	0.2616	0.1115	0.348	1.2821	0.2639	0.1134	0.2604	NA	0.8342	0.4177	1.6595	0.0252	0.9651	2.3324	0.0133	1.6739	3.5268	48.0867	0.7482	0.0062	0.263	2.3984	0.2306	0.0285	0.01	0.0295	NA	9.3604	3.1247	2.3713	15.0021	0.1151
TCGA-CJ-4875-01	1.058	4.5021	2.0648	1.7189	27.2954	0.2149	2.8079	3.9199	0.828	5.2588	NA	15.8073	NA	0.2424	0.0225	1.6273	0.0136	0.2273	0.4234	0.6153	0.7268	1.1117	0.0517	0.2479	0.0409	1.0835	0.9645	1.8164	0.0443	1.0183	9.9138	0.033	0.9324	7.117	55.473	0.9768	0.0077	1.2886	3.6657	0.3869	0.1126	0.0248	0.0966	0.0054	46.6693	3.7806	5.052	30.632	1.4024
TCGA-CJ-4872-01	1.0953	80.473	0.982	4.8774	40.1071	0.2836	5.2481	3.8442	0.4748	4.0812	NA	2.5785	0.0239	0.4338	0.3817	0.5314	0.0158	0.7394	0.8155	0.6599	0.3723	0.456	0.1118	0.8405	0.0088	0.5812	0.9659	1.4132	0.0559	0.9306	10.1084	0.0557	1.5979	6.6947	64.0251	1.752	0.0421	0.3122	2.3646	0.4127	0.1231	0.1286	0.2463	0.0959	13.4117	1.9358	1.2852	29.9467	0.6066
TCGA-B0-4691-01	1.3594	0.9683	1.4452	3.2272	33.9343	0.2408	3.7231	4.0662	0.5903	12.0685	NA	8.9628	0.06	0.5256	0.0836	3.1846	0.0796	0.3812	0.3725	0.6339	0.539	0.4662	0.1855	0.7554	0.04	1.0916	0.9822	0.9947	0.0703	0.9649	16.732	0.0646	1.1482	8.3003	46.4244	1.8941	0.0984	0.6052	2.0945	0.6119	0.0755	0.1131	0.2321	0.0344	24.9692	2.2869	5.3642	61.4452	1.3214
TCGA-AK-3428-01	0.9597	3.0417	0.7012	5.7431	82.4418	0.1744	2.9314	1.3482	0.2119	6.8779	NA	0.9995	NA	0.0092	0.7364	0.0722	NA	0.3685	0.023	0.1457	0.5789	0.1092	0.0632	0.3842	0.2559	0.3368	0.1641	1.0681	0.042	0.9438	6.5669	NA	0.6034	4.641	101.678	2.7712	NA	0.0591	1.4356	0.0219	0.007	NA	0.0121	NA	4.8178	1.1448	0.7586	23.9632	0.3751
TCGA-BP-4991-01	1.3885	4.216	0.9858	4.4655	29.2563	0.1559	2.1808	2.5853	0.4376	10.5938	NA	6.8414	0.0099	0.5216	0.1566	0.66	0.0098	1.2991	0.2685	0.4443	0.566	0.8111	0.0972	0.5857	0.0015	1.0129	1.8896	1.4421	0.113	0.8785	3.1071	0.0798	1.7402	5.0368	33.5553	1.3486	0.0299	0.5054	1.559	0.2178	0.0538	0.1118	0.0736	0.002	33.5773	1.3835	1.4783	23.8352	0.383
TCGA-BP-4327-01	1.6944	14.2746	1.85	3.4989	35.1937	0.2439	2.0999	1.5902	1.2525	4.0396	NA	8.4085	NA	1.0388	0.0367	0.4715	0.0111	0.5169	0.9719	1.0047	0.3498	0.6889	0.0938	0.2229	11.9462	0.5439	1.6969	0.9664	0.0486	0.7746	5.6213	0.0561	0.7435	5.4148	34.7722	1.5659	0.0189	1.8729	3.4956	0.2294	0.0444	NA	0.0478	0.0055	101.053	2.0467	0.7613	21.5615	0.5619
TCGA-B8-5549-01	1.1746	5.6454	1.0368	3.8085	38.6795	0.1889	2.4989	1.7425	0.1254	5.1458	NA	1.1506	NA	0.0885	0.0304	0.6309	0.0051	0.2439	0.0293	0.15	0.3477	0.1342	0.1338	0.6789	0.0537	0.9314	0.2468	1.074	0.0092	0.7408	1.5071	0.0083	1.8197	2.5402	21.2437	0.948	0.0058	0.0452	1.1858	0.2946	0.0171	0.0062	0.0352	NA	6.5419	1.2887	0.6529	18.5294	0.0975
TCGA-CJ-6030-01	1.1042	4.0977	1.33	3.0648	25.2535	0.2436	2.186	3.2758	0.4157	2.2248	NA	1.4969	NA	0.0471	0.1513	3.531	0.0296	1.0869	0.2267	0.3692	0.3955	0.0865	0.1646	0.3968	0.0013	0.5973	0.2482	1.3302	0.0171	0.751	4.247	0.0171	1.1524	5.2935	14.7467	0.965	0.0578	0.0999	2.8205	0.4918	0.026	0.0103	0.0638	0.0076	6.4506	1.9419	2.6729	19.7747	0.3639
TCGA-CJ-4920-01	1.2267	11.9436	0.8	4.6647	32.397	0.2156	2.9198	2.1022	0.5643	12.9704	0.0048	5.8121	NA	0.2827	0.0827	0.3776	0.0108	1.1484	0.3741	0.5179	0.4617	0.5554	0.101	0.3161	11.5897	1.2253	0.7605	1.6733	0.0806	1.041	10.4298	0.0506	0.8359	4.3407	36.8682	1.5743	0.0062	0.3662	1.4223	0.1991	0.092	0.1122	0.11	0.0022	28.8666	1.0224	1.3784	21.3733	0.3944
TCGA-BP-4983-01	0.8867	0.6828	0.5842	7.6325	33.7519	0.1348	4.9117	2.7065	0.7642	8.7454	0.0582	35.2123	0.0263	0.5125	0.0376	3.142	0.0175	0.0157	2.5218	0.9415	0.7681	0.1278	0.0148	0.2525	17.5887	0.9892	0.9472	1.0993	0.0029	0.6002	10.4401	0.0336	0.2944	4.4693	49.733	1.782	0.0199	0.7814	0.9299	2.1251	0.1091	0.0213	0.0528	0.0026	21.568	1.4282	0.3424	53.4526	0.8441
TCGA-AK-3460-01	1.1842	9.0487	1.2277	3.3154	69.4633	0.2675	2.9935	1.862	0.237	8.8202	NA	5.2722	0.0487	0.2146	0.0107	1.4383	0.0808	0.1354	0.1261	0.6116	1.0936	0.0709	0.0479	0.5197	0.084	0.6693	0.7427	1.6893	0.0837	1.5834	5.1162	0.0721	2.4274	5.8909	71.4611	1.5944	0.0184	0.3411	2.7333	0.2147	0.0407	0.0492	0.0349	0.0113	35.5667	2.2091	2.4622	27.6096	0.3403
TCGA-B8-4619-01	0.5722	2.9457	0.9204	2.6955	25.297	0.1315	0.9971	1.561	0.2088	23.13	0.0052	0.8447	0.035	0.4046	0.0154	0.0899	0.0058	0.2571	0.0652	0.0576	0.6745	0.0935	0.0148	0.4056	0.0026	1.4393	0.6657	2.7123	0.0144	0.8533	3.6314	0.0165	4.2158	4.5146	13.465	0.2115	0.0265	0.8604	2.2618	0.1043	0.0108	0.099	0.1579	0.0058	109.071	19.1667	0.2585	27.1788	0.2334
TCGA-A3-3363-01	1.0087	0.1637	4.6815	3.1803	50.9343	0.2729	1.7172	4.9178	0.2154	5.3406	NA	4.3363	0.0129	0.124	0.0598	4.2884	0.0043	0.0206	0.0318	0.0619	2.9674	0.8675	0.08	0.2643	0.0628	2.5871	0.9799	1.3609	0.0068	0.8315	1.9516	0.0279	2.4217	6.6851	23.2772	0.0981	0.0196	0.7091	4.6725	0.1745	0.0168	0.1203	0.0631	0.0069	20.3092	5.2893	6.0328	23.4648	0.6496
TCGA-BP-4765-01	0.8863	7.2586	0.8695	3.6708	37.73	0.117	2.3699	1.7454	0.4232	16.7171	0.0036	3.0866	0.012	1.3258	0.0503	0.0618	0.008	0.1959	0.0722	0.4366	0.939	0.2746	0.1015	0.6595	0.0042	0.9095	1.1279	1.8317	0.0657	0.9655	4.5163	0.0372	2.1786	4.1608	76.8244	2.3162	NA	0.5159	2.2132	0.1279	0.0544	0.0486	0.0552	0.0008	48.5981	1.639	1.4338	25.2762	0.4587
TCGA-CJ-4892-01	1.2225	5.0775	1.8932	2.1413	34.8467	0.2704	2.3323	2.2752	0.5134	3.9958	NA	2.8595	0.0141	0.5866	0.0806	0.2896	0.0281	0.263	0.5711	0.5942	0.5328	0.4859	0.0356	0.8114	5.5018	1.0127	1.2228	1.8464	0.0727	1.0421	2.9024	0.0474	1.9858	4.4704	57.9661	1.6521	0.0107	0.6457	2.3707	0.7309	0.0715	0.074	0.1353	0.0047	39.8585	2.3907	2.447	25.8337	0.7073
TCGA-EU-5906-01	1.2381	3.6333	0.8576	2.9434	35.4554	0.1655	1.3804	2.1446	0.2308	6.5716	NA	0.8597	NA	0.0405	0.1141	0.6776	0.0031	0.1497	0.0437	0.2292	0.8835	0.183	0.0477	0.5686	0.0019	1.0712	0.3836	1.3534	0.0521	0.7808	2.7326	0.019	1.7041	3.2736	21.6622	1.9546	0.0214	0.0739	2.1526	0.0684	0.0262	0.019	0.0432	0.0006	6.3768	1.4351	1.3941	15.9078	0.2814
TCGA-CJ-4903-01	1.0519	25.4851	1.1343	4.1575	33.9795	0.2751	2.917	2.2664	0.3996	3.6386	NA	6.2315	0.0059	0.2517	0.0471	0.7025	0.0039	0.1936	0.4138	0.5512	0.3116	0.1386	0.0501	0.409	NA	0.8966	0.7124	1.6962	0.0338	1.1133	2.5675	0.0192	0.7284	5.1416	30.9458	1.1812	0.036	0.4699	1.9889	0.3916	0.1192	0.0432	0.15	0.0039	29.7218	2.0383	1.5551	19.2695	0.2947
TCGA-B0-5705-01	1.4161	4.4745	1.0493	4.2236	35.1351	0.1877	1.2219	2.496	0.1814	3.8669	NA	0.8897	NA	0.0704	0.033	0.2374	0.0115	0.1789	0.0346	0.1566	0.3092	0.0561	0.0617	0.353	3.3793	1.345	0.2182	0.9828	0.0501	0.4513	2.2606	0.0093	0.4556	2.5996	18.6585	1.7211	0.0131	0.123	1.3535	0.2307	0.015	0.0187	0.0364	NA	10.0318	1.7449	1.0491	15.7097	0.1541
TCGA-BP-5192-01	0.928	2.7037	1.5984	2.9916	42.8766	0.2662	2.2803	1.9498	0.2888	3.844	NA	1.7204	NA	0.0727	1.0563	0.0647	0.0042	0.03	0.0469	0.2424	0.5612	0.104	0.0248	0.3965	0.0006	2.7729	0.5356	1.1621	0.0527	0.6508	2.2714	0.0136	1.5317	3.3067	29.9064	2.8058	0.0048	0.0653	2.1853	0.0359	0.0148	0.0407	0.0668	0.0017	13.1207	1.2507	0.5628	22.2903	0.1681
TCGA-BP-4329-01	0.4243	3.7192	1.1714	3.4799	55.9098	0.2291	3.4051	2.6808	0.3674	4.4315	NA	1.3517	NA	0.1607	1.2424	0.9391	0.0146	0.546	0.0824	0.4009	0.3394	0.5824	0.0534	1.1969	0.0249	0.9218	0.582	1.2956	0.07	0.7939	5.7053	0.0236	1.296	4.1802	93.8298	1.7194	0.0111	0.2459	2.0822	0.1062	0.0199	0.13	0.0733	0.0019	13.8169	1.2902	1.4048	25.5062	0.3345
TCGA-BP-5183-01	2.343	4.2853	1.26	4.2806	33.1084	0.3023	2.0272	1.7068	0.2661	3.8753	0.0053	1.5592	0.1442	0.1501	0.0357	2.6853	0.0179	0.2506	0.2997	0.6792	0.5938	0.1838	0.0456	0.2131	0.0072	1.1821	0.5449	2.0736	0.0081	0.8887	4.2967	0.0291	0.3087	3.6719	32.7479	1.426	0.0546	0.4167	1.9587	0.4675	0.0368	0.0073	0.0362	0.0048	19.7355	2.0342	1.4156	35.4747	0.1718
TCGA-CJ-4870-01	1.1816	3.85	0.7206	3.915	117.165	0.2737	6.7394	2.7814	0.1344	5.3426	0.0053	1.9332	NA	0.034	0.2982	1.0991	NA	0.7223	0.0162	0.1724	0.4839	0.6322	0.0351	0.4846	1.9334	0.8507	0.2534	0.9202	0.0466	0.7388	5.8805	0.0072	1.0707	4.4577	172.609	1.4713	0.0067	0.06	2.1535	0.0555	0.0309	0.1008	0.0153	0.0012	8.9914	1.7881	0.9989	75.7828	0.1586
TCGA-CJ-4905-01	1.0148	10.5117	0.5801	3.267	34.1953	0.1894	1.9461	2.7193	0.2212	3.8262	NA	1.204	NA	0.1024	0.0762	0.1779	0.0077	1.981	0.0483	0.1934	0.3306	0.4486	0.0162	0.656	4.6305	0.7368	0.3593	1.6014	0.063	0.9053	2.456	0.0047	1.0445	4.7879	38.1995	2.0084	0.0131	0.0874	2.1277	0.0359	0.0243	0.056	0.0463	0.029	5.7791	1.1898	0.3532	19.3305	0.1834
TCGA-B8-5546-01	0.9607	0.2105	1.1655	3.8782	23.4722	0.1093	1.2777	0.6421	0.1049	2.2306	0.0055	0.4728	0.0093	0.003	0.2818	0.3337	0.0123	0.0074	0.0253	0.1351	0.33	0.3876	0.2243	0.3021	1.2215	2.2155	0.2433	1.2477	0.0069	1.2751	1.6731	0.015	1.9598	2.8167	21.5248	2.4042	0.0211	0.091	1.476	0.5872	0.008	0.045	0.0346	0.0012	9.477	1.8937	0.3986	25.7094	0.1297
TCGA-BP-5178-01	1.4338	3.0321	1.328	4.8803	26.2418	0.1293	4.5289	2.5899	0.3566	7.3615	NA	0.9989	NA	0.0506	0.0417	8.0871	NA	1.1889	0.1579	0.6174	0.3027	0.3092	0.1064	0.4465	0.0026	0.7838	0.2782	0.7079	0.0231	0.2617	9.494	0.0278	0.7801	3.9551	20.759	1.4368	0.013	0.0844	1.0587	0.5622	0.0511	0.0278	0.069	0.0011	10.0676	1.1459	0.3829	24.5844	0.1093
TCGA-CW-5580-01	1.1985	4.5883	0.9223	4.211	49.1408	0.268	2.7276	2.0018	0.1732	6.0763	NA	1.1157	NA	0.0606	1.5593	1.7103	0.0104	0.0785	0.0529	0.5206	0.6718	0.1667	0.0643	0.8052	11.8832	1.1971	0.5231	1.2364	0.0241	0.693	4.7664	0.0238	1.4047	3.8073	34.4387	2.156	0.0157	0.172	1.5256	0.1106	0.0528	0.0252	0.0164	0.0007	10.6616	0.9414	3.0188	23.7439	0.2512
TCGA-B0-4847-01	1.2766	0.119	2.0629	1.8753	22.3627	0.2477	2.6494	3.4618	1.4718	9.592	NA	12.2158	0.062	0.0594	0.3875	1.9108	0.0658	0.7977	0.8269	0.8157	0.427	0.2529	0.0627	0.4798	0.0112	1.636	1.1641	2.1524	0.0222	0.7998	12.0207	0.1768	1.3075	5.5805	30.2428	0.6812	0.0281	1.1084	2.8407	1.0803	0.0859	0.02	0.0497	0.0033	49.9551	2.3309	2.1029	31.2109	1.2446
TCGA-B8-A54K-01	1.6627	458.19	1.0519	4.8777	65.5396	0.2453	3.5972	1.7792	0.693	2.7164	0.005	9.6813	0.0084	0.3025	0.0222	0.0865	0.0224	0.1004	0.1133	0.3107	0.6085	0.36	0.0095	0.4889	0.0017	0.9526	1.02	1.6603	0.063	1.3076	5.156	0.0204	1.8999	7.033	85.0892	0.4739	0.0064	0.7341	3.3138	0.0393	0.0573	0.0749	0.0724	0.1784	52.6006	1.8714	2.6618	39.2485	0.6743
TCGA-CJ-4634-01	1.2594	9.7506	0.6579	2.0581	21.9508	0.2552	1.1878	1.8457	0.3518	5.9153	NA	1.8529	NA	1.4065	0.0235	0.3426	0.0088	1.5837	0.2799	0.4055	0.3919	0.3368	0.0375	0.6226	11.4189	0.7568	1.079	1.8316	0.0409	0.6225	3.376	0.0431	0.7497	4.231	19.2838	1.8992	0.0101	0.3233	2.0124	0.1072	0.0619	0.0216	0.0803	NA	33.6299	1.8068	3.2899	12.2994	0.4322
TCGA-B0-5692-01	1.0948	17.0861	1.2021	1.7454	18.5945	0.2405	1.5617	2.4635	0.6575	2.7401	NA	1.1593	NA	0.0105	0.0106	1.6547	0.0321	0.0832	0.101	0.4158	0.3768	0.1095	0.0543	0.2646	0.3842	1.012	0.3357	1.1024	0.0253	0.4561	3.9476	0.0238	1.1605	2.827	13.4131	0.5981	0.0061	0.1873	1.845	0.6724	0.0478	0.0065	0.0739	0.0096	4.2195	1.4856	2.6597	27.3386	0.1228
TCGA-AK-3427-01	0.213	2.8872	0.9366	7.1024	278.639	0.5715	14.4758	6.6126	0.2731	41.3835	NA	0.873	0.0242	0.0315	0.0425	0.1861	0.1202	0.1631	0.0088	0.053	2.0074	0.2581	NA	0.0853	0.0097	1.6601	0.2459	1.7834	0.0325	2.1221	23.4897	0.013	4.1662	17.5048	121.917	0.1062	0.0183	0.1388	3.2179	0.0188	0.0254	0.283	0.3288	0.0192	6.1597	27.6851	0.5002	153.489	0.2916
TCGA-BP-5010-01	1.8737	19.049	0.6105	2.1163	14.9797	0.1385	1.9623	2.4863	0.6394	17.1937	NA	3.1222	NA	1.1718	0.1213	0.1846	0.0397	1.4365	2.2027	0.788	0.399	0.349	0.4107	2.0855	0.0036	0.8513	1.5185	1.753	0.0985	0.8543	11.4431	0.087	2.4428	5.0533	26.114	1.5687	NA	0.4196	1.5994	0.2982	0.0712	0.0581	0.0515	0.0111	31.5174	1.7339	1.3419	17.4055	0.7458
TCGA-BP-4801-01	1.3126	10.2267	0.8685	3.8573	45.0321	0.1941	2.1042	1.7841	0.1249	4.9219	NA	2.0149	NA	0.1012	0.3906	4.8509	0.0188	0.5019	0.0503	0.3312	0.3482	0.2069	0.0559	0.5931	0.0064	1.6841	0.3034	1.1857	0.0425	0.5325	3.394	0.0172	0.8698	3.6015	34.6258	1.7631	0.0645	0.0497	1.4361	0.1326	0.0334	0.0402	0.0224	0.0009	4.7426	1.1885	1.1469	17.7865	0.1624
TCGA-B0-5100-01	1.231	797.864	0.5403	2.006	22.6603	0.1672	4.4971	3.3883	0.7989	9.3604	0.0104	2.5485	NA	0.3951	0.2061	NA	0.0176	0.4841	0.0835	1.7452	0.1984	1.3727	0.1887	6.7027	0.0062	0.5931	0.7791	3.3744	0.0396	0.7505	5.1858	0.0048	2.1341	6.3865	138.598	1.5412	0.0134	0.1906	2.8158	0.0366	0.0186	0.2427	0.0304	0.0035	11.3627	1.3986	1.5922	84.8573	0.3367
TCGA-B8-A54H-01	1.5383	2.7113	1.0811	2.2747	30.3543	0.1285	1.4842	1.8058	0.4654	3.0097	NA	2.6374	NA	0.2672	0.0438	0.142	0.0183	0.0395	0.4582	0.3054	0.5837	0.4136	0.0435	0.4246	11.0147	0.9512	0.6991	1.3127	0.0248	0.8121	4.4424	0.0268	0.9502	4.5683	21.3255	1.2675	0.0042	0.5331	2.3747	0.3413	0.0835	0.0894	0.0808	0.0007	39.2196	2.3489	1.2391	19.9279	0.6184
TCGA-EU-5904-01	1.208	18.1801	0.9638	2.945	32.2246	0.1362	1.534	1.7099	0.5113	5.7456	NA	2.3191	NA	0.1679	0.162	0.4	0.0188	0.1574	0.0978	0.2964	0.4531	0.2406	0.0239	0.513	5.2439	0.6755	0.4647	1.4195	0.0667	0.7944	2.4434	0.0171	1.6659	4.4169	25.9406	1.6768	0.0375	0.1726	2.1777	0.2129	0.0254	0.0229	0.0852	NA	25.1913	1.2631	0.2834	23.6283	0.3418
TCGA-BP-4803-01	1.3454	24.0189	0.9714	5.6346	51.7629	0.2331	3.0216	2.0008	0.2321	3.253	NA	2.5835	NA	0.1335	0.026	1.177	0.0098	0.5753	0.1101	0.3875	0.4952	0.3231	0.1579	0.3291	0.003	0.8678	0.4125	1.5458	0.0309	1.0427	5.6908	0.008	1.9402	4.1002	49.7283	2.0156	0.0056	0.0766	1.8482	0.0728	0.0448	0.215	0.0911	0.0029	6.225	1.3895	0.8065	28.4319	0.1972
TCGA-DV-A4W0-01	1.8283	7.0769	1.8257	2.7064	34.8293	0.1401	1.8472	2.011	0.3845	14.8521	0.0053	2.731	NA	0.2587	0.1427	1.3412	0.0179	0.1287	0.1309	0.4828	0.7246	0.2361	0.0911	1.1059	NA	0.7212	1.0495	1.31	0.0215	0.6988	8.4051	0.0218	0.9712	4.3711	40.5792	1.4997	0.0068	0.4642	3.1471	0.1354	0.1382	0.0218	0.129	0.0024	38.6397	1.9686	4.5623	27.5535	0.7207
TCGA-BP-4162-01	1.1171	1.3114	1.0186	2.2927	18.4718	0.2512	1.0881	1.8353	0.2183	14.4295	NA	1.6988	0.0087	0.4132	0.1109	1.8747	0.0058	0.3313	0.3537	0.421	0.2472	0.287	0.0147	0.4003	14.1188	1.0953	0.8371	1.7413	0.026	0.7155	3.8357	0.0351	1.6733	2.5885	14.6086	1.3003	0.0526	0.5138	1.4106	0.5228	0.1011	0.014	0.1195	0.0046	43.1734	1.0657	0.3718	13.8596	0.2981
TCGA-BP-4169-01	1.0151	268.034	1.0431	4.1551	26.1831	0.1658	2.0286	1.9476	0.6204	14.8267	NA	2.858	0.0109	0.9395	0.1081	0.7569	0.0181	0.5591	2.5377	0.4722	0.3411	0.3604	0.3896	1.6691	11.3051	0.9108	1.2209	1.7265	0.0481	1.0532	9.7585	0.1028	1.645	3.7699	36.5796	1.2232	0.3964	0.6973	1.9325	0.5208	0.1547	0.1235	0.0829	0.1084	43.6723	1.4017	1.1628	13.5267	0.6587
TCGA-CZ-4854-01	0.8837	18.9732	0.698	4.2729	32.2724	0.1663	5.0322	1.9792	0.6724	4.5605	0.0083	5.8038	0.007	0.3099	0.1109	1.0065	0.0139	0.3335	0.7553	0.4897	0.4427	0.6865	0.1691	0.346	0.0126	0.8381	0.8799	1.4424	0.0565	0.6459	10.3713	0.0358	1.5872	5.3354	55.4441	1.7284	0.0265	0.6196	1.3879	0.5081	0.0866	0.2318	0.0561	0.0074	22.5533	2.0154	3.5844	28.0381	0.6846
TCGA-BP-4166-01	0.9874	11.7424	0.6353	5.3971	40.6896	0.1025	2.8074	2.1748	0.1341	3.2841	NA	1.2099	NA	0.1616	0.0981	1.4305	0.0123	0.435	0.054	0.2073	0.4065	0.3967	0.0678	0.6243	0.0186	0.7582	0.564	1.2854	0.0957	0.6864	2.436	0.0175	2.128	5.5904	44.7744	1.1219	0.014	0.1717	1.6649	0.1059	0.0276	0.0675	0.0692	0.0025	6.3157	1.3765	1.0607	21.3909	0.2595
TCGA-G6-A5PC-01	1.4146	1.895	2.7106	1.8069	18.1286	0.1859	13.9378	1.964	0.3293	9.5604	NA	3.7808	0.03	0.0293	0.0066	0.4617	0.0298	1.0471	0.0735	0.8452	0.6392	0.1019	0.0168	0.345	0.1693	1.0942	0.7106	1.1746	0.0112	0.4085	12.457	0.0121	0.5025	6.658	68.685	0.8823	NA	0.3904	2.4025	0.2564	0.0723	0.0363	0.1116	NA	22.6665	1.7244	3.3954	90.7515	1.1421
TCGA-BP-4352-01	0.6193	1.1324	1.8049	3.5037	33.4691	0.1558	13.2205	0.4473	2.4825	2.2398	0.0198	10.4433	0.1423	1.8527	0.0553	0.3011	0.0056	0.2394	0.3576	2.4859	0.3511	0.3742	0.08	0.1157	2.8908	2.8018	2.1136	2.216	0.0263	1.3176	14.518	0.0428	0.4392	6.412	121.3	1.8457	0.0063	2.5133	5.4158	0.139	0.7431	1.2517	0.06	0.0954	38.9433	5.1733	9.9361	178.124	4.2031
TCGA-B8-5545-01	0.975	18.9173	0.6488	2.6247	25.1222	0.1066	1.6084	2.3779	0.0598	3.886	NA	0.5239	0.0068	0.0844	0.1227	0.9783	NA	0.6753	0.0667	0.2048	0.6569	0.3832	0.1338	0.7039	NA	1.1539	0.4565	0.9224	0.0376	0.7563	1.2263	0.0165	1.8174	3.5871	14.9822	1.2092	NA	0.0286	2.1104	0.0882	0.0253	0.0879	0.0604	0.0009	3.3729	1.7779	0.3693	13.3581	0.0951
TCGA-AK-3426-01	1.7193	5.5911	1.3366	1.5956	16.0063	0.2845	2.9051	5.8012	1.2026	6.4825	NA	15.628	NA	0.4271	0.2925	11.868	NA	0.3896	1.5298	2.3188	0.3613	2.1672	0.0623	0.5734	0.0206	0.7892	1.2855	2.0619	0.026	0.6556	6.3356	0.1405	1.8734	7.3132	39.4566	0.4868	0.0718	1.1662	3.3768	1.8959	0.2272	0.1918	0.0635	0.0063	32.0552	2.8317	1.4248	32.2	1.3673
TCGA-B0-4845-01	1.3339	21.1155	1.1221	3.3312	32.9998	0.2279	2.9751	2.8465	1.0041	7.1946	NA	3.0889	0.0355	0.1643	2.4395	0.1825	0.0118	0.896	0.3599	1.0377	0.7248	0.7074	0.1098	0.5428	0.0222	1.3708	1.5685	2.4204	0.1142	1.3789	8.8961	0.0765	1.2396	5.8427	40.2557	0.933	0.0067	0.9657	2.2791	0.2442	0.0912	0.0718	0.1196	0.0082	60.3116	2.9333	5.8914	17.2997	1.4221
TCGA-BP-4961-01	1.2268	16.1369	0.6499	4.8134	38.5368	0.1693	2.1344	2.618	0.2301	10.1272	NA	2.9773	NA	0.21	0.3747	0.3446	NA	1.0245	0.2166	0.3755	0.6238	0.1103	0.0609	0.854	0.0005	1.1995	0.9127	1.673	0.0879	1.1609	3.6846	0.0305	1.207	3.3607	42.4111	1.7608	0.0195	0.2646	1.8339	0.1686	0.0441	0.0375	0.1035	0.0007	13.1907	1.5794	0.5444	24.0723	0.3016
TCGA-B8-4143-01	0.838	17.8712	1.7405	8.9272	86.7462	0.2884	11.5179	4.0151	0.7157	12.0217	0.0109	11.9056	NA	0.5939	0.0652	1.4278	0.0123	0.9419	3.3488	2.0041	0.8393	0.423	0.1354	0.4353	12.9249	0.8477	2.8164	1.8142	0.0609	1.7493	18.6127	0.0798	0.7703	9.0039	141.913	0.6413	0.021	2.225	2.8626	1.2542	0.0952	0.0898	0.0531	0.0025	102	3.5487	4.6472	72.8206	1.036
TCGA-BP-4975-01	1.089	7.3907	1.4209	6.049	74.644	0.248	3.1853	2.264	0.2448	3.4495	0.0058	2.166	NA	0.2024	0.8752	0.9885	0.0065	1.16	0.1632	0.3728	0.519	0.0863	0.0555	0.55	0.0015	1.3485	0.6291	1.7533	0.0413	1.004	4.6853	0.0212	1.0252	4.3222	89.203	2.87	0.0261	0.1784	1.8216	0.0793	0.033	0.0638	0.0608	0.0013	13.0193	1.1086	1.0844	30.2898	0.2633
TCGA-BP-4971-01	1.3633	2.0111	1.7502	2.3313	13.332	0.467	2.3285	1.9879	0.9755	9.5953	0.0041	9.3103	0.0141	2.8422	0.2382	6.8957	0.0373	0.7424	2.3206	1.46	0.7261	1.0854	0.083	3.5418	0.0042	1.3165	3.1383	2.7665	0.1544	2.1821	15.5442	0.2156	2.636	5.3928	28.207	2.2317	0.0745	3.5943	2.1807	1.0097	0.2236	0.2555	0.1793	0.0056	134.057	2.7944	3.4214	31.1241	1.6521
TCGA-BP-4799-01	0.8897	70.3288	0.7638	6.6444	43.4409	0.1501	8.7915	2.0795	0.2339	5.5372	NA	3.5742	0.0124	0.077	0.0273	0.3826	0.0165	1.4395	0.212	0.3589	0.2742	0.3376	0.0977	0.568	0.0149	0.5655	0.5243	1.4592	0.0761	1.0287	9.9164	0.0501	1.2332	4.5377	61.7112	6.5443	NA	0.1113	2.3646	0.3026	0.1398	0.0502	0.0854	NA	8.7699	0.4118	0.7466	70.8744	0.5205
TCGA-CJ-4889-01	1.0751	17.0783	0.7798	2.3809	20.747	0.1388	1.1933	2.0769	0.3624	10.1201	NA	1.0726	NA	0.9541	0.0846	3.5769	0.0044	0.5267	0.6845	0.2512	0.3078	0.4122	0.082	1.5212	3.0335	1.2656	0.8752	1.4459	0.0387	1.0503	2.7359	0.0393	2.9368	2.9473	18.8024	1.1148	0.3462	0.1598	1.923	0.5297	0.0542	0.1072	0.1102	NA	16.4333	1.5867	0.9743	12.849	0.2949
TCGA-BP-4167-01	0.8022	18.6892	0.978	1.8247	22.4259	0.1765	2.7726	3.0842	0.3234	7.6924	NA	2.4932	NA	0.514	0.0788	6.8419	NA	0.969	0.7831	1.0265	0.1634	0.5436	0.0881	3.2275	0.0146	0.8483	0.6705	1.4039	0.0084	0.5459	3.9067	0.0542	1.5939	5.0916	26.3948	1.4684	0.0932	0.1286	0.8499	0.7372	0.1094	0.3075	0.0128	NA	10.8369	1.3953	0.8097	39.5846	0.2702
TCGA-A3-3317-01	0.985	1.9095	1.1499	3.3027	22.8234	0.4268	1.7916	1.7909	0.2393	11.5609	0.0041	2.6344	NA	1.1397	1.2103	2.2771	0.0138	0.176	0.2958	0.7429	1.3171	0.7737	0.109	1.038	0.0021	1.3654	1.4327	2.509	0.0601	0.6393	8.9816	0.069	1.6479	3.4855	23.5394	1.4856	0.0681	0.8307	1.6141	0.3197	0.0249	0.0392	0.1072	0.0018	34.5926	1.7895	3.5028	16.958	0.5545
TCGA-A3-3358-01	1.148	18.6627	1.4582	4.7983	50.6687	0.3558	7.814	3.1056	0.7527	5.9969	NA	4.5213	0.0062	0.2541	0.4182	3.2855	NA	0.7447	0.5631	0.619	0.444	0.2714	0.0419	0.3146	12.1826	0.873	0.7834	1.434	0.0381	0.8988	11.4747	0.0718	1.4518	7.2095	48.4401	1.3045	0.0611	0.5307	1.8942	0.5829	0.0623	0.0502	0.0552	0.009	16.2854	2.4565	3.2651	32.7724	0.6233
TCGA-B0-5094-01	2.077	0.6185	1.5203	6.14	36.2222	0.1968	4.5945	1.7127	0.8594	4.8788	0.0042	8.0017	NA	0.0448	0.0187	0.2549	0.0047	0.1802	0.4033	0.8735	0.8598	0.1033	0.1355	0.2068	0.0057	2.1744	0.7545	1.6871	0.0339	0.9965	8.6159	0.0172	0.3688	5.0691	36.3927	1.4396	NA	0.4589	1.8146	0.2868	0.0895	0.0573	0.1707	0.015	15.9771	2.8404	4.4955	29.1127	0.5315
TCGA-BP-5198-01	1.1932	3.0095	0.8887	5.6303	27.2104	0.166	3.501	1.3929	0.2479	8.1284	NA	1.2513	NA	0.1169	0.1801	2.5154	NA	0.476	0.676	0.3089	0.342	0.2556	0.0698	1.0908	0.0022	0.5597	0.2479	1.0068	0.0142	0.7129	8.802	0.0236	0.8289	3.1129	27.4593	1.8325	0.0332	0.0369	0.9281	0.2805	0.0733	0.065	0.0503	0.0358	4.61	0.8413	0.903	22.5894	0.1764
TCGA-CZ-4860-01	0.559	41.417	2.1239	16.8931	132.554	0.1927	31.9915	0.6817	0.5241	1.5513	NA	25.5198	0.0078	0.0781	0.0549	6.3302	NA	0.0805	0.8192	0.538	0.2919	0.0909	0.4034	0.2132	0.0117	0.3767	0.2832	1.3125	0.0012	0.9244	8.297	0.0021	0.4168	5.3879	212.22	2.8605	0.0236	0.1115	0.7454	0.1092	0.0058	0.0882	0.6549	NA	6.981	1.9641	2.147	97.4203	0.0793
TCGA-B0-4821-01	2.1287	13.1565	0.902	2.6225	29.9079	0.1194	18.5105	2.2766	1.8263	7.5945	NA	16.1972	0.0172	0.3061	0.0114	1.3699	0.0342	1.1138	1.6493	1.571	0.6311	1.8718	0.2466	0.2774	1.6479	1.0067	1.2631	1.5168	0.0399	1.2227	28.8739	0.0694	1.5736	5.4927	82.1739	1.1551	0.0586	0.9715	1.9315	0.3079	0.2172	0.9592	0.0444	0.0091	50.2309	1.5265	3.1073	48.5237	1.6834
TCGA-CJ-5678-01	0.5619	1.8959	1.5369	3.1844	37.6607	0.2372	7.5819	2.7137	0.2808	6.3805	0.0061	1.7556	NA	0.0057	2.8375	11.3769	0.0207	0.1899	0.1436	0.3794	0.4242	0.2626	0.0584	0.2107	NA	1.0616	0.2644	1.0657	0.0078	0.6108	14.1302	0.0168	0.8926	5.45	40.238	1.179	0.0315	0.1544	2.4366	0.426	0.1004	0.0168	0.0179	0.0344	12.4914	2.3258	3.6485	68.6372	0.5417
TCGA-B0-4849-01	1.332	0.8228	1.5195	2.9473	36.6542	0.1573	2.9459	2.1846	0.3949	19.7556	NA	7.3218	0.065	0.2501	1.0784	0.5012	0.0072	0.0861	0.2797	1.2449	0.6574	0.895	0.0061	0.7391	0.0618	0.6684	1.7057	2.4569	0.0762	0.887	7.7001	0.0467	2.4298	3.8493	38.1278	1.6605	0.0164	0.9509	3.605	0.4386	0.1221	0.035	0.1709	0.0086	62.5688	2.4467	1.0171	34.6937	0.9229
TCGA-B0-4813-01	1.234	2.7019	1.7783	2.2243	10.413	0.3156	3.4711	0.944	2.8021	15.024	NA	4.6235	0.0409	0.2435	0.0961	0.3504	0.0091	4.118	0.2628	1.6919	0.3626	4.9696	0.997	0.5824	0.116	1.0233	2.9674	1.193	0.0877	1.1163	16.6591	0.0808	0.7368	5.3498	55.6549	0.3508	NA	1.9002	4.0725	0.2264	0.3901	0.3417	0.0352	0.0145	76.4289	2.3935	9.0379	39.46	1.595
TCGA-A3-A6NJ-01	1.2023	21.8475	0.6615	2.6472	36.7955	0.1663	2.0589	2.4456	0.3724	13.3394	NA	1.662	NA	0.1762	0.0669	0.8982	0.005	0.0543	0.5264	0.4987	0.5435	0.0369	0.0299	0.3339	8.2436	0.827	0.5577	1.6445	0.0159	0.5861	5.3804	0.0389	0.7736	3.5319	24.2978	1.1193	0.0345	0.2152	1.5377	0.5796	0.0499	0.0246	0.0654	NA	35.1382	1.3452	1.8512	25.7476	0.4444
TCGA-BP-4789-01	1.1641	3.3115	0.9119	4.5016	65.8316	0.1934	2.9334	2.7506	0.2352	4.5624	NA	2.3674	NA	0.1686	0.2728	0.4643	NA	0.441	0.0516	0.2896	0.6355	0.1317	0.0327	0.674	0.0103	1.3689	0.6712	1.55	0.0685	0.992	3.123	0.0261	1.7808	3.7371	49.4444	2.3719	0.0098	0.1103	2.079	0.067	0.0216	0.0574	0.0389	NA	10.5085	1.3791	0.3661	24.8065	0.4265
TCGA-B0-4814-01	0.9316	4.8736	1.2893	5.1233	51.6526	0.2273	3.1989	1.8568	0.8511	1.9279	0.0049	3.7085	0.0083	0.3474	0.1171	0.3843	0.011	0.482	0.9426	0.7408	0.9211	0.864	0.1308	0.6867	0.015	0.8488	0.6052	1.6075	0.0708	1.0071	7.7501	0.0358	0.7585	4.7321	47.8736	1.624	0.0063	0.9994	3.4826	0.263	0.0545	0.0403	0.1215	0.0033	56.6211	3.1925	4.1097	21.465	0.6549
TCGA-B0-4710-01	0.9791	5.4712	0.8042	3.2766	32.7851	0.1766	2.3912	2.9606	1.453	8.5283	NA	2.6049	0.0348	0.7265	0.2852	0.7875	0.0185	0.6475	1.0358	0.8016	0.9338	0.4602	0.1724	0.3188	13.7398	0.8592	0.9635	1.5962	0.0635	0.9721	9.6751	0.0375	2.0084	4.1685	26.653	1.0443	0.1107	0.6073	1.861	0.2855	0.0776	0.045	0.0539	NA	50.8459	2.1296	3.4496	21.9044	0.549
TCGA-A3-3376-01	1.0161	3.5759	0.8711	2.9612	27.1787	0.216	1.333	2.8587	0.2008	5.1562	0.0028	1.9271	0.0376	0.5944	0.0455	0.1449	0.0031	0.3771	0.1862	0.5445	0.5912	0.3379	0.0634	1.751	0.0094	1.4342	1.2918	1.9365	0.1469	0.9762	2.4188	0.0481	2.8453	4.8822	22.1309	1.6992	0.0213	0.328	2.3385	0.1487	0.0529	0.0722	0.1118	0.0019	16.6786	1.8312	2.1171	18.3869	0.2688
TCGA-BP-5170-01	0.9734	37.0598	0.9659	7.0341	75.8052	0.1991	8.9615	2.8006	0.2898	4.6215	NA	2.9729	NA	0.0439	0.0465	1.5802	0.0064	1.5576	0.021	0.4695	0.6045	0.4389	0.0486	0.5196	0.0048	1.0192	0.2486	1.2085	0.0331	0.852	8.3391	0.0026	0.9495	5.596	140.891	1.4323	NA	0.0162	1.7934	0.0798	0.0345	0.0155	0.135	0.0013	3.6912	1.2998	1.4933	68.2887	0.0611
TCGA-EU-5905-01	1.3266	20.1959	0.6703	6.3502	73.0203	0.2026	4.5367	1.3559	0.4163	7.5841	NA	2.3197	NA	0.0521	0.0594	0.4414	NA	0.4875	0.0491	0.2888	0.464	0.1192	0.0966	0.6257	2.0505	0.6025	0.5042	0.9818	0.0128	0.6309	1.9453	0.0198	1.7253	3.034	25.8325	1.1841	0.0093	0.0791	1.8641	0.0955	0.0213	0.2479	0.0176	0.0049	6.5254	3.6155	0.3058	26.171	0.1716
TCGA-CJ-4916-01	1.0442	5.1992	1.5754	2.8049	29.1451	0.2744	2.7161	4.1305	0.5724	7.0475	NA	3.3443	0.0066	0.3282	0.0144	2.1218	0.0044	0.5207	1.3522	1.0888	0.4172	0.2484	0.0442	0.5356	8.7945	1.0736	1.1694	2.1334	0.0412	0.8768	5.5654	0.0335	0.8554	4.8036	59.3737	1.543	0.0298	0.654	1.7596	1.3533	0.06	0.0106	0.1127	0.0026	46.5539	1.7334	2.1439	39.1458	0.7998
TCGA-BP-4173-01	1.0202	1.3079	1.0763	2.8916	24.7923	0.2188	1.9803	3.1551	0.6468	8.7522	NA	6.454	0.007	0.4727	0.0586	2.2312	0.0186	0.0501	2.1744	0.5349	0.3199	0.1973	0.063	1.0628	0.021	0.7483	0.7486	1.8328	0.0157	0.7606	8.59	0.0829	1.14	3.5198	22.9607	0.9822	0.1431	0.5713	1.3116	1.9112	0.0772	0.0849	0.0602	0.0037	36.9526	1.3346	1.2002	23.8399	0.5163
TCGA-B2-4098-01	0.5915	3.399	2.057	3.8899	33.8375	0.1699	1.9306	1.688	0.2754	7.5285	NA	3.9188	NA	0.2331	0.0221	4.1187	0.0166	0.0896	0.9903	0.3322	0.4173	0.5476	0.0352	0.2616	1.0326	0.9593	1.2697	2.4333	0.0094	0.9987	4.1155	0.0506	3.463	4.5592	42.9421	2.7585	0.0284	2.1625	4.9695	0.5653	0.0388	0.0911	0.1687	NA	79.7709	2.3803	5.0417	23.3341	0.5253
TCGA-AK-3456-01	0.9884	8.9768	0.9259	5.8453	18.308	0.1357	0.8232	0.7895	0.0671	2.1773	NA	1.3112	NA	0.1659	NA	3.69	NA	0.1234	0.0423	0.24	0.3161	0.2451	1.206	0.2832	0.001	1.418	0.6646	1.3873	NA	0.8706	1.2519	0.0261	2.3716	2.4463	16.2292	2.8691	0.022	0.2312	2.0524	0.0604	0.0204	0.2431	0.1224	0.0013	21.5736	1.0491	1.1593	12.9653	0.148
TCGA-BP-4787-01	1.0967	4.8046	1.0951	3.8608	18.6138	0.2431	2.2925	1.2461	0.2579	3.4677	0.0158	1.7292	0.0178	0.5585	0.0118	1.4214	NA	0.631	0.2319	0.5392	0.568	0.1387	0.0401	0.4468	5.8724	0.9464	0.7011	1.3998	0.036	0.5149	4.6905	0.0192	1.6149	3.8377	14.6154	1.2279	0.0135	0.2576	1.8931	0.2083	0.053	0.0433	0.2123	NA	20.4574	1.1665	1.4172	40.0166	0.6465
TCGA-CJ-5682-01	1.1548	12.1563	0.6278	2.4005	24.5553	0.1907	3.1151	1.9499	0.229	3.6867	NA	2.6214	NA	0.0719	2.1384	0.405	0.0065	0.0548	0.0215	0.165	0.5017	0.8136	0.1219	2.1093	NA	0.9829	0.2385	0.7275	0.0206	0.5117	4.053	0.0265	1.4005	3.8005	18.5379	1.6783	NA	0.0331	2.9221	0.2658	0.0366	0.1194	0.0508	0.0418	3.2786	1.3127	1.9253	27.6621	0.3256
TCGA-BP-5181-01	1.0945	5.8623	1.3293	3.8735	55.3361	0.223	2.2928	2.5834	0.2289	1.7581	NA	1.0708	NA	0.0809	0.7218	0.5616	0.0048	0.4978	0.0265	0.2891	0.3901	0.2973	0.0287	0.4946	2.5341	0.6382	0.2419	1.0813	0.0458	0.7262	2.5065	0.0059	0.8556	3.9433	39.8979	2.5994	0.0221	0.0531	2.185	0.1058	0.0207	0.053	0.0334	NA	2.6521	1.9819	1.4477	33.4715	0.1574
TCGA-CW-6090-01	0.7809	110.938	1.2198	6.6189	83.1608	0.2894	9.777	2.7307	0.3159	4.5558	NA	5.1779	NA	0.0599	0.2842	3.5261	0.009	1.5816	0.1186	0.4742	0.5698	0.3169	0.0688	0.7659	NA	0.4991	0.3456	0.9391	0.0152	0.9267	10.3129	0.0183	0.709	6.4678	131.268	1.5099	0.0463	0.0514	1.2634	0.215	0.1136	0.0439	0.0058	0.0954	10.0628	1.5475	2.5319	61.8325	0.4059
TCGA-B0-5712-01	1.3678	5.4123	1.7641	2.4645	40.5914	0.3789	1.8172	1.7461	0.4106	3.2342	0.0043	0.9038	0.0073	0.0538	0.2462	0.1866	0.0386	0.3116	0.029	0.3085	0.6988	0.1482	0.0368	0.4439	3.9335	1.0355	0.2984	1.0049	0.013	0.6286	3.6683	0.0235	0.9395	3.8604	29.5196	0.1708	0.011	0.226	2.0543	0.1055	0.089	0.0176	0.1145	0.0269	5.6596	3.4471	2.4217	24.6324	0.1477
TCGA-B8-A54E-01	0.7635	15.6147	3.1797	2.7324	5.9933	0.1095	0.7459	0.2675	0.1007	8.6809	NA	0.8367	0.02	0.024	0.2689	0.3087	NA	0.0557	0.1511	0.1238	0.821	0.467	0.1351	0.2984	0.554	4.9125	0.4659	1.0596	0.003	0.5726	1.703	0.0054	6.521	4.3708	10.3827	1.3272	0.0758	0.1235	0.9966	0.1143	0.0136	0.5422	0.0804	NA	32.582	2.5273	4.5075	13.9053	0.3182
TCGA-BP-5009-01	1.9407	17.8961	1.1195	4.5051	31.5926	0.2924	4.3463	2.8712	0.5942	11.5508	0.0042	3.7495	0.0143	0.1895	0.0663	1.0677	0.019	0.6661	0.5536	0.6788	0.9122	0.557	0.1209	0.6141	0.0029	0.9964	0.9372	1.4734	0.0771	0.9135	14.2565	0.0521	1.1704	5.0149	32.9338	1.3609	0.0434	0.3856	1.4732	0.4387	0.1721	0.0463	0.1212	0.0047	26.1066	1.4519	3.706	36.5785	0.5465
TCGA-CJ-5681-01	1.2523	2.6946	1.6891	6.8833	14.8131	0.2564	0.4874	0.9174	0.1156	4.7892	NA	1.534	0.0066	0.0164	NA	0.0675	0.0087	0.0679	0.0096	0.1166	0.3739	0.083	2.2793	0.109	0.1998	0.8852	0.3945	0.8281	0.0196	0.9926	0.5439	0.0071	1.0246	3.1747	6.2979	1.4109	NA	0.2302	2.1122	0.0443	0.0415	1.3699	0.0094	0.0009	3.7257	1.5856	0.0508	9.51	0.1002
TCGA-BP-5000-01	1.3708	4.0423	1.2837	2.9429	25.5735	0.2403	3.2853	3.9469	0.7122	9.0508	NA	2.6506	0.0089	0.2198	0.0702	1.1377	0.0176	0.4574	0.3461	0.4663	0.2719	0.3872	0.1096	1.159	0.6602	1.2072	1.0159	1.2674	0.049	0.604	5.2297	0.0405	1.4631	5.1715	26.5944	1.8593	0.0335	0.5089	2.5517	0.5146	0.0614	0.1145	0.1295	0.0047	29.2762	1.5898	2.1024	39.9875	0.3265
TCGA-G6-A8L6-01	1.14	46.1633	1.3377	3.3116	57.022	0.2605	12.5725	3.1424	1.9406	7.9279	0.0082	6.9179	NA	0.0348	0.6738	0.8579	0.0185	0.4864	0.2934	0.8269	0.547	0.7435	0.0704	0.3889	0.0097	0.6668	1.0609	1.213	0.052	0.9343	9.5014	0.0262	0.7774	10.3541	148.451	1.3365	NA	0.4329	3.799	0.166	0.0655	0.2024	0.0399	NA	37.083	2.1617	3.3434	81.0688	0.9727
TCGA-BP-4771-01	0.8726	2.7936	1.5776	2.7311	22.7252	0.223	1.6523	3.1835	0.555	6.6592	NA	5.6327	NA	0.2585	0.0467	1.5251	0.0188	0.1123	3.1266	0.7511	0.5318	0.5012	0.0834	0.534	0.0134	1.2908	1.2449	2.2303	0.0433	0.8972	9.6562	0.1065	1.5924	4.8093	33.3733	0.8031	0.1391	0.9409	2.2766	2.6873	0.1321	0.0286	0.0851	0.0019	40.8206	2.4091	1.7406	22.0346	0.8892
TCGA-3Z-A93Z-01	1.315	3.617	1.3128	2.5099	46.634	0.1347	4.3801	2.4555	0.4261	8.2626	NA	7.0041	NA	0.5783	0.0442	0.3227	0.0083	0.1197	0.1598	0.5185	0.4468	0.4637	0.0918	0.4784	0.0101	0.8486	0.5499	1.2625	0.047	0.9422	6.3684	0.0101	0.8321	5.8671	52.4628	1.2341	0.0285	0.1091	2.0971	0.1108	0.0342	0.1624	0.09	0.02	18.3807	2.0588	2.0466	58.4389	0.3033
TCGA-A3-3373-01	0.6099	18.5034	0.7786	3.1749	31.177	0.1688	0.8257	0.8294	0.0977	9.6342	NA	0.283	NA	0.2219	0.0758	1.0273	0.0037	0.3971	0.0444	0.2215	0.7673	0.0108	0.0219	0.6773	5.6602	1.5707	0.4672	1.3529	0.0183	0.6497	1.0693	0.009	2.3693	1.9322	10.4618	1.4478	0.0042	0.1728	1.8727	0.0836	0.1038	0.0224	0.113	NA	21.601	1.1086	1.5292	8.4555	0.0847
TCGA-CW-5581-01	1.1625	1.7194	0.9222	3.4869	32.5305	0.1822	1.2383	1.8224	0.0955	2.7205	NA	0.7523	NA	0.0086	0.0058	0.4417	0.0044	0.1839	0.0493	0.1978	0.3639	0.0899	0.0892	0.3839	0.0007	0.6934	0.3222	1.1775	0.0346	0.8845	1.4428	0.016	0.6166	2.327	18.8896	2.5259	0.015	0.0723	2.2512	0.1201	0.0156	0.0481	0.0588	0.0035	3.9851	1.097	0.6932	14.9991	0.1008
TCGA-BP-5182-01	1.063	5.725	0.6576	5.2386	48.7532	0.1899	2.8172	1.4035	0.1492	7.0249	NA	0.8405	NA	0.3469	0.0688	6.0678	0.0124	0.3127	0.2215	0.1034	0.6059	0.0789	0.0668	1.2744	0.0025	0.7584	0.6624	1.1145	0.0262	0.5179	2.3338	0.0269	0.9593	3.2507	26.0191	1.4544	0.0473	0.0928	1.3173	0.3403	0.0472	0.0555	0.0215	0.0008	6.548	1.5739	0.3877	25.0675	0.1191
TCGA-CJ-4900-01	1.0466	5.1649	0.8307	5.9083	30.52	0.2172	3.0398	3.9427	0.51	8.108	NA	6.5947	0.0411	0.2886	0.086	2.0063	0.0205	0.2123	2.3795	1.1701	0.3886	0.1398	0.0578	0.5966	3.4669	0.67	1.3175	1.3246	0.0307	0.593	9.6812	0.0581	1.1818	6.9597	59.6365	2.1322	0.0233	0.9706	1.4331	1.1035	0.1336	0.0664	0.1208	0.0095	69.7511	1.6688	5.2756	42.6005	1.0056
TCGA-B0-5691-01	0.9547	2.857	1.0358	2.6232	23.3024	0.1754	1.6113	1.3666	0.1993	4.9894	NA	1.2854	NA	0.4388	0.0856	0.7886	0.0068	0.0488	0.0893	0.1877	0.6053	0.3181	0.0863	1.1094	5.5342	0.844	0.5436	1.4069	0.0352	0.7514	1.6744	0.022	3.261	3.0076	19.2626	1.8441	0.0542	0.1749	1.7686	0.2601	0.0253	0.1158	0.0469	0.0041	7.5515	1.4198	0.3693	16.7179	0.143
TCGA-CJ-4636-01	1.0054	4.2313	1.3131	1.8689	18.28	0.3004	1.4898	2.7442	0.8067	4.9227	NA	3.8049	0.0205	0.4529	0.0769	2.2698	0.0545	0.3346	0.4594	0.6084	0.8193	0.9482	0.0347	1.2023	0.0206	1.3357	1.1451	1.5246	0.0922	0.9431	8.4788	0.0691	2.0446	5.7087	23.5408	1.1494	0.0156	0.8207	2.6771	0.7674	0.1615	0.1744	0.1296	0.0014	16.0692	2.6807	3.5668	23.9295	0.7573
TCGA-A3-3326-01	1.4129	4.8984	1.2927	5.1674	49.0001	0.1986	3.057	1.6986	0.5054	4.0417	NA	6.5389	0.0175	0.2094	0.8931	2.6057	0.0232	0.3751	0.6897	0.7149	0.3274	0.1699	0.0295	0.2793	0.0017	1.415	1.1868	1.4994	0.0497	1.1192	3.6362	0.1459	0.6439	5.6051	64.0558	2.1141	0.0794	0.6127	1.5915	0.4899	0.0368	0.0141	0.0251	0.0023	51.646	1.8727	2.2933	19.5689	0.5334
TCGA-B0-5706-01	1.1405	62.5955	1.4107	3.524	20.6764	0.2392	2.1569	2.6526	0.6367	5.7202	NA	1.1611	NA	0.049	0.0099	2.1987	NA	0.3042	0.7164	0.3234	0.4469	0.0656	0.2533	0.4704	0.0023	0.805	0.3649	1.6631	0.0337	0.8152	14.4976	0.0121	0.762	3.2104	25.3399	0.5099	0.0511	0.0947	2.035	0.6309	0.039	0.0182	0.0194	0.003	7.1648	1.6759	1.7962	17.1217	0.0859
TCGA-CJ-4882-01	0.7584	41.9031	1.1951	3.4074	17.5855	0.2579	3.3488	2.6718	0.7504	8.133	NA	3.8672	1.1819	0.6474	0.3211	7.3006	0.1586	0.7392	1.7553	1.0556	0.499	0.9773	0.6646	1.3673	0.0944	1.4669	0.9387	1.9147	0.1824	0.9564	13.9687	0.264	1.8214	5.4176	37.3733	1.2741	0.3236	0.4723	3.9188	1.7416	0.2055	0.1321	0.1406	0.0816	22.4449	2.0799	1.7376	32.2455	1.1986
TCGA-BP-4165-01	1.2759	56.8615	1.0696	1.8378	35.1409	0.1638	2.522	3.9277	0.6358	5.3764	NA	3.5868	NA	1.2021	0.0612	0.3569	0.0198	0.2917	0.3715	0.3878	0.2638	0.3953	0.0279	0.6705	11.313	1.1692	1.2352	1.7315	0.132	0.8589	5.3938	0.0427	1.2695	6.1372	37.3776	1.1756	0.0075	0.6147	2.9496	0.2419	0.0651	0.0802	0.0825	NA	32.2986	2.0804	2.4252	36.5501	0.6936
TCGA-BP-4759-01	1.0092	8.2394	1.2658	5.9065	80.762	0.1602	6.7763	3.2088	0.3433	2.3056	NA	4.6981	NA	0.0839	2.4611	0.7365	NA	0.8256	0.0537	0.4305	0.426	0.1654	0.0554	0.7512	0.0251	1.5377	0.3566	1.0404	0.0469	0.4887	8.3998	0.0121	1.0226	4.2061	124.519	0.7935	0.0271	0.0879	1.6247	0.1441	0.0299	0.0796	0.0462	0.0024	5.0999	1.6755	0.8499	23.3185	0.1025
TCGA-BP-5177-01	1.6617	30.2411	1.4433	3.0349	40.3671	0.145	4.2796	2.4448	0.6268	5.4134	NA	2.6497	0.0091	0.5914	0.1118	0.1398	0.006	1.8735	0.1253	0.17	0.5467	0.7842	0.0459	1.9362	12.9487	1.1364	0.6505	1.8349	0.1763	0.6851	4.8371	0.0195	1.5072	5.5367	78.2787	1.5849	NA	0.2491	2.3397	0.1459	0.0382	0.1246	0.0702	NA	16.1455	2.5081	0.9805	43.5396	0.2882
TCGA-B0-5701-01	0.4353	1.1416	0.6985	4.2114	35.0382	0.3615	2.191	1.6154	0.1811	2.431	NA	1.4585	NA	0.0109	0.1611	1.8229	0.0074	0.0881	0.0786	0.3338	0.3736	0.0969	0.0374	0.1464	0.0732	0.6924	0.2318	1.0826	0.0066	0.727	3.2517	0.0149	1.6769	3.3304	20.323	1.0503	0.0587	0.0653	1.6333	0.3911	0.0275	0.2061	0.0699	NA	5.1458	2.7147	1.7322	33.1069	0.1409
TCGA-BP-4341-01	1.4172	20.6596	1.3771	2.6461	34.4014	0.1997	3.7889	2.5752	0.9967	8.6021	NA	3.9264	0.0658	5.0397	0.0326	NA	0.0218	2.7887	0.2749	1.6901	0.3817	0.4712	0.037	0.5505	0.0559	0.6619	1.4079	1.8777	0.0332	1.0652	5.7559	0.073	0.9851	5.0845	64.1301	1.4763	0.0373	1.2327	3.0195	0.0938	0.0733	0.0399	0.1697	0.0065	89.765	1.9839	2.6563	44.0629	1.2538
TCGA-B8-4154-01	1.1582	4.6293	2.4699	6.5153	231.006	0.4744	9.737	6.2983	0.3308	7.6053	NA	3.3719	NA	0.1874	0.1384	0.9692	0.0052	1.9981	0.09	0.326	1.4507	0.252	0.0309	0.2873	2.5958	1.1823	0.5041	1.0581	0.0317	0.9771	8.1208	0.0169	0.5352	8.3549	180.262	3.0404	0.0059	0.1146	1.9863	0.1794	0.0564	0.0127	0.0315	NA	5.9787	3.6314	1.4967	47.1292	0.4895
TCGA-A3-3380-01	1.3366	5.705	1.0384	4.9886	55.2631	0.2151	5.3047	1.6495	0.7068	7.0864	0.0042	5.3166	0.0071	0.2773	0.9812	1.9268	0.0188	0.1855	0.1762	0.9439	1.0676	0.7562	0.0995	1.1432	0.0099	1.6286	1.6712	1.8271	0.0444	1.1469	2.7109	0.099	1.8548	6.8037	42.2382	2.6812	0.0214	0.7814	2.7148	0.3964	0.042	0.0572	0.0284	0.0047	68.2074	3.0096	0.7406	37.0071	0.5216
TCGA-B8-5553-01	1.2573	2.2038	1.1368	2.9491	30.3531	0.2295	1.0579	2.0443	0.2248	6.6638	NA	0.9187	NA	0.0504	0.0216	0.4686	0.0093	0.3344	0.0816	0.1721	0.4701	0.1295	0.0316	0.6809	2.5999	0.9892	0.2698	1.1356	0.0241	0.6109	2.2421	0.017	1.5597	2.6215	20.6242	0.9637	0.0265	0.0767	1.3458	0.2984	0.0217	0.034	0.0623	NA	2.3922	1.1252	1.2154	22.8399	0.107
TCGA-B0-5711-01	1.2086	4.9231	0.9924	3.2415	41.906	0.2256	1.9935	2.687	0.3132	3.5563	NA	1.959	NA	0.0253	1.0826	1.2985	0.0091	0.5752	0.0484	0.2956	0.3989	0.219	0.0154	0.4993	0.0014	0.8719	0.314	1.4387	0.047	0.6414	3.0685	0.0129	1.071	3.5095	31.0602	1.6515	0.0362	0.0976	1.5786	0.202	0.0448	0.0331	0.0352	NA	4.8303	1.1195	0.4567	22.3762	0.2691
TCGA-BP-4782-01	1.4904	2.3997	0.9512	2.3492	20.2775	0.2175	0.8603	2.0968	0.2142	6.4377	NA	0.5977	NA	0.1035	0.016	2.4979	0.0048	0.2363	0.1965	0.3067	0.5243	0.1198	0.0408	0.5394	4.051	1.1713	0.4849	0.9696	0.0293	0.5215	2.9523	0.0391	1.2171	3.5762	11.2662	1.4003	0.033	0.063	1.2827	0.5006	0.0341	0.0528	0.052	NA	3.4627	1.1273	0.9678	14.6799	0.083
TCGA-BP-4160-01	0.6177	1.2811	0.6514	3.163	54.4569	0.3542	2.8018	1.6328	0.1938	8.2931	NA	1.3525	NA	0.1867	0.038	1.3312	0.0082	0.245	0.3521	0.2091	0.3788	0.1318	0.0208	1.2202	0.0049	0.5863	0.4171	1.5266	0.0203	0.7507	3.4125	0.0066	1.8292	3.7755	38.6787	1.8548	0.0747	0.0761	1.5348	0.5568	0.0596	0.01	0.0672	NA	6.8411	1.5259	1.179	22.8844	0.1098
TCGA-BP-4345-01	0.8983	144.826	0.7792	2.8893	19.1917	0.1483	1.3961	3.97	0.3222	9.7563	NA	3.0013	0.008	1.5641	0.3634	3.1706	0.0479	0.8086	4.5039	0.7271	0.216	1.2925	0.1667	1.1545	0.0225	0.7586	1.32	1.9086	0.1558	1.0678	5.1431	0.069	2.8708	4.5048	14.2339	1.4338	0.0667	0.3751	1.6738	0.3326	0.0972	0.1425	0.4755	0.0021	18.0609	1.2652	0.7176	24.1579	0.438
TCGA-CZ-4853-01	1.2412	6.2224	1.4989	4.5153	47.9255	0.2519	2.8445	2.4158	0.2892	2.0649	NA	2.3775	0.0055	0.1969	0.4416	0.4506	0.0073	0.0827	0.1136	0.423	0.5069	0.0639	0.0308	0.2441	0.0011	0.409	0.5965	0.9541	0.0229	0.5319	2.2266	0.0325	0.4402	3.187	30.4472	3.001	0.0041	0.3687	2.2106	0.2587	0.1018	0.0221	0.1037	0.0015	37.8804	2.042	1.8116	22.3003	0.3065
TCGA-CJ-4902-01	1.5355	6.2059	0.9296	3.9252	26.1016	0.1507	3.1191	3.9532	0.7271	8.0722	NA	7.3103	0.0054	0.8348	0.1262	2.7511	0.0108	1.1386	0.6016	0.7452	0.4252	0.5885	0.1186	0.9702	0.0027	0.9474	2.19	1.6874	0.0784	0.9391	6.258	0.1092	2.1319	6.1761	26.316	0.9463	0.086	0.7989	1.6289	0.6846	0.0743	0.0962	0.0744	0.0014	42.4467	2.023	1.148	23.8134	0.598
TCGA-B0-5113-01	1.3852	5.9598	0.8038	4.3386	25.2424	0.3189	2.0271	2.1284	0.4364	5.1666	0.0038	1.4081	0.026	0.1986	0.2772	0.8006	0.0302	0.5674	0.5641	0.4311	0.3743	0.2838	0.0438	0.5663	20.4134	1.1424	0.9122	2.1	0.0709	1.2056	3.7041	0.0699	1.1989	3.9266	31.5666	2.0392	0.0344	0.6897	1.8958	0.4345	0.0538	0.0367	0.0372	0.0052	35.9599	1.5962	4.9678	18.3204	0.3218
TCGA-B0-4816-01	1.3018	2.8336	1.2085	3.4847	36.5825	0.2676	1.6882	4.1525	0.393	9.8564	0.007	6.0834	NA	0.7154	0.0157	0.1531	NA	0.1657	0.1993	0.4123	0.6224	0.4341	0.0704	0.5143	0.0131	1.348	1.0696	1.5497	0.057	0.822	5.6592	0.0369	2.0192	6.3002	22.8201	1.6161	NA	0.3173	2.5825	0.1885	0.0797	0.053	0.1025	0.0032	24.1752	1.7105	2.4629	23.3479	0.6664
TCGA-BP-5004-01	0.6828	2.0155	0.8704	5.2582	41.7635	0.1436	1.6899	1.6827	0.2145	15.2994	0.003	2.7583	NA	0.3892	0.6588	0.774	0.0133	0.1596	0.4262	0.4015	0.4869	0.8196	0.0395	0.6293	0.0015	0.5443	1.0629	1.851	0.042	0.8192	2.7456	0.0541	2.6396	2.9075	25.2797	0.8841	0.0646	0.5827	2.1961	0.3152	0.0416	0.0568	0.0403	0.0007	42.3007	1.7016	1.7994	14.5971	0.1851
TCGA-CJ-6027-01	0.9643	22.654	1.5859	7.5223	28.9606	0.2069	3.0312	2.5769	0.3379	4.3858	NA	3.1572	0.0074	0.0329	0.3439	3.7484	0.0049	0.0937	0.5451	0.6084	0.5077	0.1861	0.1202	0.172	0.0015	0.9262	0.3505	1.176	0.0143	0.2977	10.5274	0.0198	0.2713	4.3322	35.8992	1.5809	0.0279	0.0971	2.34	0.9328	0.1095	0.0357	0.0697	0.0068	8.5096	2.4008	1.3806	27.5172	0.4121
TCGA-B0-4824-01	1.0494	16.4021	1.972	1.9927	23.2311	0.2672	1.5211	2.287	0.7334	5.5647	NA	3.2439	0.0687	1.3957	0.0389	0.7057	0.0065	0.2416	0.8113	0.7121	0.7456	0.1144	0.0441	0.5032	9.4622	1.0288	1.3466	2.1507	0.0601	0.8852	3.6895	0.0475	0.7893	3.8555	23.3147	1.8221	0.0446	0.8662	2.6721	0.6412	0.0789	0.0159	0.1575	0.0026	63.443	2.8707	3.5207	18.7741	0.7731
TCGA-A3-3372-01	1.4612	27.1727	0.8493	2.7264	18.78	0.135	1.5795	2.2433	1.0084	5.5577	NA	2.407	0.0262	0.2032	0.9143	0.5723	0.013	0.458	0.4573	0.9759	0.8929	0.5538	0.0663	0.4065	0.0098	1.0088	0.9574	2.2085	0.1107	1.3369	3.8767	0.0282	3.1191	3.9677	26.7449	0.9677	0.0248	0.5821	2.1705	0.2311	0.1387	0.0794	0.2085	0.0061	27.4797	1.8281	2.0066	8.5931	0.408
TCGA-A3-3319-01	1.4175	0.3382	1.6758	2.6678	17.3768	0.2431	3.0569	0.6554	0.9608	5.1966	0.0041	11.0105	NA	0.0505	0.0731	0.3911	0.0046	0.0935	0.3195	0.9053	0.2954	0.6522	0.0661	0.1998	0.0007	0.8426	0.5868	0.7035	0.0031	0.3376	6.7106	0.0186	0.9818	4.2912	12.2587	3.7814	0.0052	0.2793	1.5179	0.2585	0.0805	0.0559	0.2737	0.0046	11.9253	1.0716	2.0934	32.8412	0.6684
TCGA-A3-3365-01	0.9457	6.6022	1.1894	3.0591	34.1896	0.187	1.7019	4.4779	0.4727	26.4479	NA	3.0821	0.0165	0.4302	1.2851	1.9544	0.0055	0.3482	0.0857	0.4864	0.7616	0.482	0.079	0.8077	0.0058	0.4969	1.3544	2.1258	0.0927	1.4488	3.2425	0.0512	2.9058	6.2198	30.168	1.674	0.1001	0.3755	4.0605	0.3003	0.0819	0.0601	0.064	0.0088	23.2567	2.1328	1.6898	10.7451	0.4939
TCGA-B0-4697-01	0.955	3.7181	1.8996	1.8499	12.263	0.1847	3.7528	6.3337	1.4114	4.5037	0.0152	12.0279	NA	0.8039	0.1023	7.9611	0.0343	2.6876	4.8534	1.5655	0.7251	0.9785	0.0726	0.6742	8.9734	1.0549	1.5678	2.329	0.112	0.7722	9.7947	0.2154	1.0793	6.4886	57.3806	1.0274	0.1955	1.4042	2.4009	2.5051	0.3197	0.2087	0.037	0.0137	65.3959	2.8823	1.3138	32.3527	1.7723
TCGA-CZ-5989-01	0.7893	0.6845	2.1041	2.0198	12.8704	0.4658	1.0209	1.4287	0.1803	6.0905	NA	0.9297	NA	0.0135	1.373	1.3763	NA	0.1216	0.1774	0.3949	2.1598	0.1487	0.0484	1.7043	NA	0.3607	1.45	1.6309	0.123	0.9886	1.5165	0.0232	5.4874	2.8429	10.3288	4.0962	0.0434	0.1743	4.3094	0.3772	0.0888	NA	0.1261	0.0013	15.1347	1.265	5.8305	14.5064	0.5836
TCGA-B0-4842-01	2.396	18.1207	1.3412	0.8708	9.2506	0.0992	2.4994	2.6557	0.4106	3.0649	NA	0.8492	0.0251	0.052	0.0941	7.7505	NA	0.2297	0.3587	0.8397	0.5224	0.0977	0.0353	0.2587	0.122	1.2738	0.2667	1.6924	0.0038	0.4814	9.5678	0.0474	0.5093	4.9604	31.193	2.2187	0.0571	0.0247	0.9136	0.2087	0.0327	0.1219	NA	NA	6.9355	0.7837	1.7738	32.72	0.0799
TCGA-BP-5175-01	3.0584	6.374	1.5774	2.1044	17.7988	0.1353	6.2491	2.0036	0.6327	13.4672	NA	6.6581	NA	0.1691	0.0374	0.187	0.0322	1.2532	0.4962	1.3743	0.1545	0.6602	0.232	0.2758	0.0024	0.4051	1.7145	1.3222	0.0145	0.3564	6.0117	0.0294	0.9021	4.8663	22.1151	1.4775	NA	0.4387	1.8193	0.3462	0.0901	0.0784	0.3026	NA	29.143	2.1169	1.172	42.628	0.3547
TCGA-B4-5835-01	0.2938	1.3087	0.7745	17.6069	13.148	0.0944	1.3231	0.6717	0.139	1.3582	0.0036	2.6335	0.0061	0.0094	1.215	2.1476	0.0041	0.0195	0.086	0.1287	0.1542	0.0836	0.1002	0.1605	2.7927	0.816	0.3044	0.9783	0.0037	0.1322	2.7416	0.0099	2.9412	3.8562	7.8335	1.5956	0.0372	0.1792	1.3643	0.1562	0.0822	0.1143	0.0176	NA	8.0631	1.5916	0.6952	28.4603	0.25
TCGA-CJ-4918-01	1.1071	27.7575	0.8628	5.7858	54.1614	0.3585	4.0485	2.1553	0.196	6.1053	NA	1.4083	NA	0.3759	1.9488	0.4961	0.0148	0.9677	0.2727	0.4058	0.7953	0.3463	0.0752	0.8418	0.0067	1.2048	0.7311	1.2917	0.08	1.0363	5.1525	0.01	1.7611	4.3783	56.1196	2.3589	0.045	0.1124	1.3129	0.2967	0.057	0.078	0.0639	NA	6.7746	1.3517	1.8816	31.3319	0.3493
TCGA-B0-5694-01	1.6247	29.1435	1.5598	3.9027	37.0386	0.2499	3.0072	3.0233	0.2583	3.8099	0.0135	1.6244	NA	0.1243	0.0754	0.1174	0.0303	0.0817	0.027	0.41	0.9536	0.2219	0.122	0.3228	0.0103	0.9242	0.3806	1.2381	0.0342	0.9347	5.3072	0.0184	1.0538	4.8845	38.2785	1.8051	0.0259	0.1089	1.8547	0.0948	0.0438	0.0277	0.0491	NA	11.7834	1.183	3.4807	34.339	0.1161
TCGA-AK-3434-01	0.9235	3.8899	1.1699	2.7034	40.9512	0.2069	2.7511	2.8075	0.5028	3.8398	NA	1.884	NA	0.1198	0.2349	0.8568	NA	0.6535	0.1132	0.4212	0.3538	0.2052	0.075	0.6932	0.1101	0.5371	0.6267	0.9787	0.0416	0.8048	5.1582	0.0299	1.0762	6.0609	44.2951	2.0379	NA	0.268	3.6465	0.5248	0.0826	0.009	0.0637	0.0029	22.3305	2.0121	0.6974	33.9842	0.5652
TCGA-CJ-4923-01	1.1112	3.9695	1.3052	3.5521	25.6485	0.2706	2.5466	2.4855	0.6553	10.0064	0.0093	5.1124	NA	0.7504	0.1485	1.6119	0.0156	0.8038	2.1598	1.4248	0.3788	0.6477	0.2293	0.7324	0.0031	1.0659	1.4098	1.7464	0.0352	1.0286	19.2833	0.0887	1.0904	5.6784	32.8279	1.6464	0.1306	0.6353	1.443	0.8788	0.2427	0.2155	0.1169	0.2368	22.4091	1.8573	1.5462	28.7626	0.937
TCGA-BP-4158-01	0.9274	4.1648	1.5554	3.5414	50.9857	0.2417	3.7585	1.6036	0.5356	4.3025	NA	7.6874	0.0084	0.5359	0.6072	0.816	0.0222	0.9031	0.272	0.5517	0.7448	0.4873	0.0799	0.5084	0.0176	1.6646	0.9961	1.697	0.0837	1.3111	6.6841	0.0607	1.4556	5.567	59.9874	1.8409	NA	0.5295	2.906	0.2949	0.0517	0.0878	0.1605	0.0033	37.5943	2.946	4.1692	29.3657	0.5631
TCGA-BP-4337-01	1.1852	18.788	1.8902	3.7619	24.5801	0.2577	2.9589	1.7726	0.8152	5.558	NA	5.5649	0.0171	1.4506	0.1015	1.5791	0.0113	1.5125	1.7705	1.0351	0.4763	0.6138	0.2592	1.5786	4.7526	1.0227	1.3681	1.7908	0.0728	1.0659	8.476	0.1103	1.6602	5.9403	35.8135	1.383	0.0452	0.9596	2.5265	0.4517	0.0898	0.2829	0.2349	0.0011	60.4935	2.0732	3.5891	33.8696	0.6727
TCGA-BP-4976-01	0.8068	2.8914	1.0381	4.516	48.2991	0.2527	1.7713	1.1297	0.0938	3.197	NA	1.8928	0.005	0.0931	0.0964	0.2301	NA	0.498	0.0353	0.1349	0.7116	0.0483	0.0364	0.3897	0.0065	1.7627	0.3243	1.0808	0.0238	0.6473	1.4848	0.0121	1.3763	2.372	35.654	1.6415	NA	0.0697	1.4268	0.0619	0.0092	0.008	0.097	0.0013	2.6197	1.3808	1.0467	25.0942	0.1581
TCGA-B0-5696-01	1.2735	8.3252	1.3257	4.2526	33.0879	0.1527	1.7959	1.9436	0.0979	5.0609	NA	0.4617	NA	0.0185	0.1403	0.1092	0.0094	0.287	0.0219	0.2542	0.175	0.1996	0.0996	0.4765	0.2906	0.4563	0.1654	0.8886	0.0275	0.5871	3.4774	NA	0.6434	4.0499	23.2929	1.1816	0.0107	0.0318	1.7854	0.147	0.0596	0.0343	0.0954	0.0066	3.355	2.0761	1.9259	17.3307	0.171
TCGA-B0-5088-01	1.4189	7.1336	1.4135	2.6468	32.076	0.2539	2.692	2.4223	0.5903	11.4248	NA	5.6154	0.0072	1.1904	0.105	7.7992	0.0096	1.9811	0.7239	0.7567	0.4357	0.4284	0.061	0.6394	0.0072	1.3684	1.834	1.4768	0.0648	0.9366	7.3247	0.1089	0.9094	5.4951	34.9938	1.4823	0.0492	1.011	1.8126	0.4125	0.0823	0.1168	0.0787	0.0038	67.6264	2.1914	0.9206	32.0316	0.5879
TCGA-CW-5585-01	1.1604	5.0219	0.3622	2.5464	32.0269	0.1434	1.5102	1.6893	0.179	2.3936	NA	1.927	NA	0.1496	0.5215	0.0287	0.0037	0.3906	0.0396	0.1972	0.2259	0.2714	0.0157	0.3055	NA	0.8537	0.5504	1.8795	0.0284	0.3605	1.2873	0.0075	0.421	3.0824	19.7928	2.0854	0.0085	0.1253	1.8804	0.0232	0.0214	0.0406	0.0224	NA	13.2234	1.5086	0.8384	24.4437	0.2841
TCGA-A3-A6NN-01	1.3937	10.3583	1.0456	3.1006	39.3013	0.2732	2.1869	2.0577	0.6276	4.1288	NA	2.6532	NA	0.2803	0.0684	0.6844	0.0196	0.1352	0.4224	0.3232	0.5403	0.6111	0.1373	0.3614	NA	1.6307	0.4819	1.8134	0.0465	1.4209	3.8423	0.0299	1.6285	5.5249	35.6082	0.9727	NA	0.2883	3.5323	0.2687	0.0806	0.0239	0.0615	0.0039	20.9614	3.2297	1.5226	17.508	0.1975
TCGA-CJ-5686-01	1.5884	2.6589	1.2137	3.2418	27.2874	0.2411	1.7529	1.3145	0.3171	3.1718	NA	1.5894	NA	0.0629	0.0107	0.5312	0.0161	0.4542	0.3339	0.507	0.5556	0.1182	0.0821	0.4782	6.6481	1.2685	0.5042	1.6447	0.0191	0.5456	4.7151	0.0065	2.0439	4.0507	22.2209	2.0012	0.0138	0.1534	1.4774	0.265	0.0196	0.0098	0.1273	NA	10.5174	2.3607	1.7363	22.8219	0.3092
TCGA-A3-3311-01	1.5436	0.8891	1.0876	3.4875	36.0367	0.2036	2.0833	1.6006	0.3361	4.5936	NA	3.1775	NA	0.2405	0.0505	0.3599	NA	0.4098	0.1632	0.541	0.608	0.3094	0.0394	0.4499	0.0019	0.6754	0.5225	1.0693	0.0209	0.5479	7.2709	0.0274	0.9216	3.1029	23.2077	1.5384	0.0096	0.2142	1.0007	0.1949	0.0284	0.0309	0.0639	0.0346	11.4214	1.1655	1.3923	14.7693	0.3723
TCGA-AK-3450-01	1.2489	1.8181	2.1162	2.3215	33.175	0.2089	1.1583	2.0328	0.2478	5.0333	NA	0.8378	NA	0.2997	0.036	0.65	0.0049	0.2365	0.069	0.3161	0.2479	0.1663	0.0377	0.4297	4.0351	0.6927	0.6215	1.2173	0.0234	0.7182	4.7993	0.014	2.307	3.7153	25.6942	1.8563	0.0056	0.2315	1.4128	0.1312	0.0138	0.1143	0.0619	NA	20.7503	1.5675	2.5335	20.2132	0.227
TCGA-B8-5551-01	0.8015	0.8574	0.9309	8.1384	25.127	0.2917	2.6515	2.5338	0.3332	5.3444	NA	1.8601	NA	0.0558	0.023	2.1892	NA	0.1658	1.0399	0.5861	0.4753	0.1183	0.1467	0.227	5.8855	1.1783	0.5077	0.8665	0.0065	0.333	6.3616	0.0164	0.4475	3.2492	24.7639	0.8524	0.0395	0.1243	0.8369	0.9743	0.0689	0.0281	0.0324	0.0058	5.1199	1.2809	0.8549	29.5608	0.2321
TCGA-AK-3465-01	0.8318	4.7061	0.6647	2.7597	18.9525	0.1225	1.2931	0.6619	0.2802	18.1307	NA	1.111	0.0991	0.4198	0.04	NA	0.0713	0.1181	0.1276	0.0988	1.0854	0.2086	0.0186	0.345	1.5833	1.9497	1.37	1.4672	0.0123	0.6456	3.2863	0.04	3.1594	6.4319	15.2644	0.2487	NA	0.8241	1.4546	0.0857	0.0225	0.0133	0.0639	NA	87.7006	4.6466	0.4443	29.1831	0.3989
TCGA-B0-4843-01	1.0254	117.358	1.2989	1.9051	22.728	0.208	2.302	3.4799	0.5661	10.7863	NA	3.0185	NA	1.2615	0.1047	0.4501	NA	4.3053	3.6147	0.9334	0.4123	2.9304	0.7741	1.4301	0.0413	0.7964	1.4164	1.7388	0.116	0.9848	7.1084	0.064	2.2204	6.4809	31.3574	1.0371	0.0095	0.5718	2.8271	0.2078	0.0914	0.2225	0.0969	NA	28.3755	2.2842	0.6927	26.1328	0.9544
TCGA-CW-5584-01	0.9388	2.5571	0.7619	2.9984	28.2117	0.1812	1.0173	2.356	0.1451	2.6541	NA	1.4627	NA	0.0316	0.2005	0.2374	NA	0.4457	0.0168	0.1777	0.4942	0.5899	0.0223	0.596	NA	0.8192	0.1989	0.7949	0.0178	0.277	3.2149	0.0053	0.7093	2.445	13.9001	1.3651	0.01	0.0425	1.5081	0.0685	0.0212	0.032	0.0303	0.0009	1.6474	1.0917	0.8383	14.0485	0.1845
TCGA-B8-A54J-01	1.0418	12.1736	1.196	2.1265	27.3373	0.1482	1.8313	2.3732	0.315	8.7966	0.0043	2.6136	0.0073	0.2586	0.659	0.8213	0.0193	1.3046	0.1968	0.5028	0.6719	0.1906	0.0572	0.6986	NA	1.056	0.5629	1.6044	0.0543	0.8043	6.9994	0.0196	0.8852	5.6761	25.7541	1.4869	0.0165	0.3747	2.2264	0.2714	0.1268	0.0587	0.0854	0.001	31.7665	1.8485	2.8474	27.3092	0.6095
TCGA-CJ-4869-01	0.6291	6.3762	1.1429	2.5277	25.6687	0.195	2.5911	3.2687	0.3279	5.2618	NA	0.9197	NA	0.0179	0.0181	1.5879	0.0046	0.191	0.1248	0.1958	0.3085	0.2669	0.1429	0.5274	0.0014	0.7364	0.2868	1.4445	0.0216	0.4467	4.5044	0.0185	0.4891	4.0983	18.207	1.2287	0.0208	0.0674	1.884	0.7838	0.0459	0.0167	0.0413	NA	3.7083	1.4157	1.9028	69.6802	0.2095
TCGA-CJ-4908-01	1.1666	18.5846	0.8394	3.7954	26.1385	0.1876	1.8629	2.173	0.4467	7.731	NA	3.2763	NA	0.8289	0.0991	0.6699	NA	0.8568	0.4115	0.8036	0.8431	0.5815	0.08	0.9447	0.0012	0.9543	1.1072	1.9993	0.062	1.1378	4.1872	0.0542	1.7859	5.0587	33.9922	1.7285	0.0269	0.6162	1.8507	0.2582	0.0888	0.067	0.1138	0.0031	39.0326	1.5374	2.0432	19.3532	0.4293
TCGA-CW-6093-01	1.2564	7.7187	0.6678	3.3162	39.1443	0.1214	1.4205	2.0905	0.2861	9.3317	NA	0.8206	0.0062	0.0604	0.0439	0.1603	0.0041	0.1239	0.0941	0.2749	0.5232	0.0364	0.014	0.4292	NA	1.1491	0.5404	1.8407	0.041	0.8639	4.736	0.0168	0.9967	3.4965	39.7002	1.7235	0.0236	0.1416	2.0911	0.0647	0.0363	0.0252	0.0894	NA	12.7564	0.9346	0.8663	16.5155	0.3806
TCGA-CJ-5679-01	0.9933	9.4023	1.3929	3.0762	28.3135	0.2047	3.4888	2.0522	0.3213	4.5092	NA	5.7129	NA	0.1174	0.0196	0.4571	NA	0.5124	0.0546	0.3903	0.5121	0.054	0.075	0.2391	0.1424	1.1137	0.2951	0.9486	0.0183	0.2975	12.2744	NA	0.4236	3.779	28.8994	2.1166	NA	0.0904	1.3032	0.0404	0.0564	0.1707	0.1307	0.0619	4.5794	2.7674	2.259	29.8907	0.1696
TCGA-CW-6088-01	1.6307	4.3606	1.1163	3.0676	27.7118	0.1844	1.0214	1.9439	0.2176	5.6483	NA	1.266	NA	0.3194	0.4021	0.3237	0.0105	0.1001	0.1164	0.29	0.678	0.2346	0.0531	0.8368	NA	1.3319	0.7196	1.3818	0.0424	1.1235	2.3009	0.0127	1.7431	3.6271	17.6628	1.1792	0.0079	0.6444	2.4574	0.079	0.0344	0.0212	0.0692	0.0021	16.9428	1.6152	0.3077	7.7149	0.1268
TCGA-B0-4839-01	0.7813	10.723	1.2264	3.3161	44.2359	0.2013	3.1631	2.6287	0.2519	3.1227	NA	2.3877	NA	0.2117	NA	0.618	0.0067	0.653	0.0565	0.4617	0.289	0.1948	0.0733	0.2894	0.2327	1.1535	0.3352	1.3495	0.012	0.5994	4.5221	0.0027	1.9592	4.8997	64.5543	0.8504	NA	0.1714	2.0738	0.0832	0.0223	0.0891	0.0661	NA	7.8083	1.2649	1.9657	58.0726	0.2038
TCGA-B0-5075-01	1.1347	0.6275	1.558	3.1242	24.7542	0.3445	2.2267	1.5115	0.3341	7.2802	NA	2.0913	NA	0.0237	0.0027	3.9433	0.008	0.2496	0.1966	0.6122	0.9163	0.135	0.1019	0.3879	10.0834	0.6694	1.036	1.5822	0.0316	0.7133	7.8147	0.0276	0.4252	4.1708	21.2017	1.0294	0.0229	0.6928	0.8507	0.3104	0.0598	0.0195	0.0329	NA	30.2243	1.4189	3.5075	30.0018	0.3226
TCGA-A3-3308-01	0.93	11.5403	0.7639	4.4737	20.2768	0.2004	3.2341	2.3031	0.3679	5.6167	0.0103	2.5173	NA	1.1884	0.0539	0.3593	0.0174	1.3819	0.788	0.8419	0.5793	0.8237	0.1622	0.8538	10.1318	0.7725	1.1319	1.6857	0.0967	0.7382	12.5433	0.0706	2.013	3.2663	26.1856	2.1634	0.0066	0.3798	1.654	0.1451	0.0671	0.1483	0.1754	0.0012	13.2607	1.459	1.6917	29.0251	1.3554
TCGA-BP-4758-01	1.1965	5.6479	1.3075	2.9476	31.9516	0.1958	3.057	4.6245	0.3327	9.2777	NA	6.6647	0.0078	0.3179	0.2572	1.9609	NA	1.0643	0.1954	0.6943	0.3324	0.454	0.1007	0.8015	0.0312	1.3522	1.0072	1.8594	0.0303	0.617	3.569	0.0566	1.508	5.1435	37.4191	1.0221	0.0118	0.3297	2.4631	0.5657	0.0434	0.0692	0.0491	NA	19.9075	1.4763	1.494	35.5422	0.6138
TCGA-CZ-4865-01	1.0437	54.5071	1.1052	3.357	20.2056	0.1132	1.1878	2.0827	0.1646	7.773	NA	0.5195	0.0048	0.0991	0.0399	1.322	NA	0.9766	0.1005	0.2546	0.5031	0.4999	0.142	0.6074	3.3485	0.5147	0.7976	1.1142	0.0256	0.5349	2.7704	0.0167	1.8836	2.8702	13.9254	0.9446	0.0036	0.0988	1.7127	0.1903	0.0271	0.0655	0.0492	NA	5.3883	1.5595	0.5749	10.9823	0.2059
TCGA-CZ-5456-01	1.282	0.8436	0.4989	4.6026	26.6918	0.2338	8.308	2.0056	0.3443	2.7324	NA	3.2928	NA	0.0331	0.0335	3.872	NA	0.2056	0.155	0.2763	0.6384	0.6952	0.1626	0.3273	0.0038	1.3723	0.182	0.7694	0.008	0.4432	9.8826	0.0307	1.3082	5.0267	23.7174	5.3004	0.023	0.0725	0.7874	0.2448	0.0622	0.0308	0.3011	0.002	3.6588	0.9032	2.3379	29.9363	0.2032
TCGA-BP-4331-01	0.7294	1.9012	1.1704	2.7939	39.5441	0.2127	1.8572	1.9438	0.276	15.0771	NA	5.339	NA	1.0475	0.0848	0.6494	0.016	0.6838	0.5503	0.3829	0.4507	0.2456	0.0372	0.4067	0.0036	0.7565	1.2718	1.7949	0.0378	0.5115	4.666	0.0356	1.7753	3.9551	30.4481	1.0266	0.0319	0.6326	1.2295	0.4621	0.0857	0.0243	0.0742	NA	21.604	1.6038	3.1075	26.4396	0.4131
TCGA-B0-4844-01	1.6389	18.2568	2.0816	2.5466	21.3128	0.2149	3.0039	2.1689	0.5751	5.4537	NA	5.6764	NA	0.1944	0.2998	1.1473	0.0074	0.1685	0.276	1.0553	0.5936	0.0868	0.3327	0.3875	0.0324	0.6797	0.8976	1.2374	0.03	0.4568	11.6718	0.03	0.3095	3.7763	29.1557	2.4908	0.0254	0.6603	2.6754	0.3823	0.1465	0.0451	0.2176	NA	23.3339	2.6157	1.2051	30.3053	0.6243
TCGA-A3-3324-01	0.8604	4.3928	1.5762	3.4557	37.5773	0.3223	2.2089	2.1544	0.4898	5.7128	NA	6.6353	0.0067	0.2414	0.7486	0.9669	0.0223	0.2136	0.4838	0.4101	0.6794	0.6203	0.0416	0.4191	0.0047	1.9007	0.7409	1.7327	0.0824	0.9237	9.084	0.0253	0.8761	4.2057	30.4508	1.0031	0.0102	0.2958	1.461	0.4637	0.1215	0.0163	0.0443	0.0062	16.2635	2.9264	2.2018	21.5276	0.4015
TCGA-A3-A6NL-01	0.9887	9.8631	0.9461	2.7549	45.4666	0.2342	3.2517	2.4887	0.5352	6.784	NA	4.2587	NA	0.2497	0.0743	0.6501	0.0112	0.201	0.437	0.3549	0.4232	0.4671	0.1186	0.399	11.0735	1.0403	0.9938	1.4489	0.0681	1.0664	4.0384	0.0636	1.7818	5.7197	44.1616	1.1532	0.0255	0.4658	2.6675	0.2538	0.0501	0.1159	0.0677	NA	40.456	2.0653	2.0326	31.1899	0.5253
TCGA-CJ-4884-01	1.3008	7.7621	1.3851	3.048	33.0109	0.2787	2.2615	2.2518	0.3305	8.4157	NA	3.0092	NA	0.309	0.1544	2.8414	0.009	0.7394	0.5492	0.8634	0.6186	0.2162	0.0569	0.5013	10.4796	0.6861	1.2424	1.5278	0.0625	0.6616	8.3056	0.0399	0.6998	4.3721	19.9742	1.3474	0.0459	0.6673	1.4704	0.6157	0.1002	0.0109	0.1237	0.0027	31.6113	1.3088	4.8509	26.8371	0.5828
TCGA-CZ-5985-01	1.6617	3.6169	1.5094	2.9181	27.0802	0.2133	1.9425	3.3525	0.4527	2.316	NA	2.8681	0.0064	0.0396	0.0168	3.0143	NA	0.0912	0.3048	0.4565	0.8714	0.0496	0.0143	0.4387	0.0006	0.7138	0.4484	1.5333	0.0181	0.4181	3.1184	0.0275	0.8603	3.6667	17.0256	1.2923	0.0483	0.1787	0.8058	0.4168	0.0363	0.0103	0.0183	0.0017	10.0578	1.2952	1.5859	25.0914	0.1459
TCGA-BP-4338-01	0.5526	1.9835	1.4095	4.4442	37.4242	0.3353	3.528	1.3757	0.1768	4.4683	0.0042	0.4879	0.007	0.013	0.0434	2.3141	NA	0.1789	0.2737	0.3522	0.4137	0.082	0.0554	0.2183	0.0084	2.7558	0.2087	0.8819	0.0074	0.2879	7.4836	0.017	0.1781	2.5787	26.2917	4.0078	NA	0.0651	0.9446	0.1643	0.0244	0.0512	0.1089	0.0009	3.0263	1.6134	1.3426	35.8509	0.1431
TCGA-BP-5201-01	1.704	3.9662	0.9969	2.9298	27.0416	0.2171	2.2234	2.5987	0.2898	15.4047	NA	2.8279	0.5445	0.0733	0.8657	1.632	0.0201	0.2584	0.2832	0.5972	0.3313	0.2939	0.051	0.4414	0.0182	1.0129	0.6765	1.4986	0.0464	0.5872	6.499	0.0285	1.876	4.1538	26.4702	1.782	0.0286	0.3858	2.5204	0.8553	0.1442	0.0183	0.1431	0.0361	34.7424	1.8137	3.6708	30.1876	0.3364
TCGA-BP-4346-01	1.0634	2.0817	1.4857	2.8035	24.2158	0.3731	1.596	2.9519	0.5966	4.0585	NA	5.497	NA	0.4275	0.1472	1.4834	0.0252	0.1388	2.1625	0.7454	0.4011	0.155	0.0342	0.9941	0.0129	1.0385	1.3489	2.0022	0.0682	0.9047	5.3633	0.1022	0.7679	4.3257	20.1536	1.4595	0.069	1.0243	2.2185	2.0416	0.1091	0.0246	0.0849	0.007	45.0864	2.3797	3.8299	20.8536	0.7725
TCGA-A3-A8OV-01	0.9502	5.4457	1.0438	2.3894	54.6951	0.1648	2.8996	1.2438	0.5732	3.5199	0.0051	5.31	NA	0.3814	0.5381	0.3538	0.0229	0.4513	0.1033	0.3296	0.4641	0.2342	0.0968	0.2327	0.0181	1.5147	0.5	1.0343	0.0142	0.8444	4.2482	0.0116	1.0854	5.7954	57.3401	1.8542	0.0065	0.333	2.5418	0.0848	0.0309	0.0417	0.1012	0.0011	54.3049	2.7568	0.9469	34.1151	0.4486
TCGA-A3-A6NI-01	2.6342	37.7895	1.4304	4.0498	45.1781	0.2647	2.5931	1.3688	0.4098	6.2906	NA	7.8777	NA	0.2539	0.0718	0.9472	0.0141	0.3154	0.1289	0.6617	0.6583	0.4615	0.0478	0.429	0.0035	0.9107	0.6385	1.3632	0.0148	0.61	7.8583	0.0134	1.1974	5.8584	36.7574	0.9896	0.0054	0.31	1.8383	0.0625	0.0246	0.0286	0.0224	NA	17.1857	1.7146	3.8228	43.637	0.3875
TCGA-CJ-6028-01	1.172	0.8593	0.4047	3.2997	23.0899	0.2983	1.9639	2.3914	0.3235	4.8874	NA	1.1136	NA	0.0246	3.003	2.4138	0.012	0.3015	0.5205	0.4378	0.3687	0.1229	0.1067	0.2636	0.0063	0.6104	0.5872	1.0415	0.0392	0.4787	5.1603	0.0924	1.5347	2.5247	19.9896	1.5827	0.0342	0.0886	1.5084	0.9842	0.0503	0.0219	0.0492	0.0036	6.9247	1.0311	0.559	7.2526	0.2067
TCGA-BP-4972-01	0.8805	23.9089	0.3098	3.5891	27.1775	0.2384	1.6839	1.6153	0.2729	5.1411	0.0053	1.5418	NA	0.3975	0.1395	4.5106	0.012	0.1833	0.3273	0.2292	0.2711	0.4396	0.0662	1.6846	6.6821	0.6576	0.8206	1.1224	0.0325	0.6385	2.0619	0.0402	2.0797	3.83	24.936	2.7163	0.0411	0.3222	1.6858	0.1455	0.0314	0.0622	0.0636	0.0006	18.0538	1.1739	0.5678	22.4288	0.1955
TCGA-BP-5184-01	1.0502	5.958	0.9299	3.4627	65.71	0.2007	2.37	1.8822	0.2026	6.0991	NA	1.062	NA	0.5247	0.4497	1.0589	0.0119	0.8044	0.1352	0.3824	0.2852	0.0522	0.0655	0.5229	0.0009	1.165	0.7133	1.1177	0.0241	0.8226	3.6516	0.0096	0.7413	3.2545	43.4504	2.1665	0.0678	0.0779	1.8128	0.251	0.0211	0.0869	0.1079	NA	9.9652	1.2434	0.4281	27.7739	0.1253
TCGA-BP-4807-01	0.6273	44.6762	0.9857	3.975	49.5645	0.3177	1.4634	1.0666	0.1408	5.1904	NA	0.4462	NA	0.1444	0.0868	1.0132	0.0059	0.0997	0.0424	0.1555	0.2785	0.1045	0.0605	0.5864	0.0099	0.7921	0.4987	1.1284	0.0295	0.6442	1.858	0.0096	1.4475	2.5842	24.3481	2.0411	0.0543	0.0804	1.4496	0.0325	0.0078	0.0652	0.0206	NA	5.1205	1.4691	0.7364	17.5528	0.1481
TCGA-CJ-4639-01	1.0494	2.5468	1.3315	3.5588	31.7734	0.1632	2.5696	2.6084	0.4635	3.0496	NA	4.1212	0.0434	0.4665	0.2102	0.5017	0.0144	0.681	0.7849	0.727	0.4875	0.2424	0.0305	0.4499	15.1348	0.9035	1.0853	1.9648	0.0746	1.1042	2.0611	0.0555	1.5794	3.8009	40.6487	1.8578	0.0164	0.4927	2.4082	0.4953	0.0443	0.0088	0.1275	0.0187	31.396	2.302	1.9264	22.6767	0.4551
TCGA-AK-3455-01	0.879	2.5766	2.3636	2.5117	39.7527	0.3855	3.0572	3.4964	0.4422	5.3788	0.0162	2.5298	0.1371	0.0587	0.4789	0.8924	0.0243	0.4866	0.4603	0.5906	0.6127	0.6039	0.0771	0.6121	0.8095	0.79	0.8401	1.4156	0.0191	1.055	6.2013	0.0566	2.1182	5.3743	62.3608	0.9444	0.0415	0.7918	2.5558	1.7879	0.0679	0.0074	0.0655	0.0085	31.2382	3.4977	4.7153	25.7598	0.8017
TCGA-BP-4795-01	1.0743	283.421	0.5619	3.1358	29.7584	0.1061	1.0332	2	0.1636	7.1764	NA	0.8951	NA	0.236	0.086	0.3011	0.0259	0.0931	0.1314	0.1207	0.1999	0.253	0.0805	1.7458	1.3119	1.3425	0.5684	1.1155	0.1149	1.0212	2.3775	0.0456	1.5456	4.053	19.0552	1.0532	0.2119	0.0657	1.7136	0.1689	0.0193	0.2052	0.0597	0.0026	5.8049	1.689	0.3368	13.2115	0.3062
TCGA-BP-5186-01	1.3188	3.3747	1.1023	2.6519	37.6315	0.1913	1.2636	1.3394	0.1609	4.6639	NA	1.105	NA	0.927	0.0405	0.2699	0.0087	0.1304	0.1516	0.2553	0.7473	0.1084	0.0443	0.5748	7.6595	0.9568	0.9081	1.3943	0.0501	0.7474	2.6758	0.0124	1.6148	2.6122	27.0268	2.2067	0.0099	0.138	1.9475	0.1771	0.0293	0.069	0.0753	0.0009	17.736	1.3766	1.9174	19.5936	0.1919
TCGA-B0-4696-01	1.1734	46.7989	1.3343	5.0175	51.103	0.1684	2.508	1.5889	0.855	10.9633	NA	3.5918	0.0209	0.1322	0.6222	0.2152	0.0139	0.1164	0.137	1.2212	0.827	7.9535	0.0177	1.1126	0.2315	0.7278	1.62	1.3044	0.2019	0.4503	3.4399	NA	5.5316	5.1091	20.3756	2.996	NA	0.3198	1.3366	0.0272	0.3668	0.533	0.1921	0.0014	11.0788	1.6632	1.2379	10.3565	0.9846
TCGA-B0-4827-01	1.2743	1.9373	0.6354	1.9698	26.6025	0.1486	1.6033	1.6759	0.1432	3.3016	0.0038	0.3974	NA	0.0461	0.0315	1.0705	NA	0.6672	0.0509	0.1805	0.2559	0.1392	0.2416	0.46	0.8879	0.5626	0.2277	1.038	0.0253	0.4303	5.4861	0.0123	0.9949	2.8785	14.9593	1.5641	0.0246	0.0128	0.7588	0.1891	0.0274	0.8576	0.0205	NA	1.1631	1.3093	0.2451	16.7487	0.1158
TCGA-BP-4968-01	1.1643	1.5419	1.4785	2.4462	44.2597	0.2063	2.8164	3.1157	0.404	9.2451	0.0077	4.8274	0.0065	0.3826	0.469	1.3018	0.0129	0.8619	0.4452	0.5221	0.3673	0.7637	0.1023	0.5428	0.0026	0.6405	1.1872	1.0609	0.0466	0.8042	7.7421	0.0525	1.5339	4.7556	28.2184	1.5607	0.0443	0.6063	2.8115	0.6201	0.0788	0.0263	0.0596	0.0043	61.3577	2.3843	1.6268	40.3775	0.5697
TCGA-B8-4148-01	1.1988	2.7271	0.8184	2.4195	18.355	0.2799	1.3814	2.7287	0.428	14.9296	NA	2.5012	0.007	0.5848	0.3989	0.5052	0.0093	0.1562	1.1157	0.8291	0.4312	0.2525	0.0553	0.645	20.0973	0.7476	1.2414	2.6201	0.0567	0.4421	6.9501	0.0586	0.6989	3.4218	18.2818	1.6595	0.0053	0.6043	2.2072	1.2023	0.1226	0.0284	0.0886	0.0028	46.0928	1.9385	0.6494	14.2088	0.5445
TCGA-AK-3425-01	0.7396	6.2128	1.6926	3.541	55.3144	0.2952	3.4579	3.0251	0.1732	4.5686	NA	2.9002	NA	0.0707	0.0694	3.8454	NA	0.9701	0.17	0.2219	0.5272	0.0574	0.0609	0.6594	0.001	1.8141	0.3022	1.1423	0.0162	0.8627	9.0627	0.0186	0.6649	5.2104	49.7881	1.9199	0.0298	0.0248	0.9736	0.2605	0.0329	0.0637	0.0875	NA	5.9898	1.0496	1.1188	55.0584	0.2003
TCGA-AK-3454-01	1.2443	8.8177	1.2357	2.6299	19.2334	0.148	5.2731	3.0216	0.9001	8.8103	0.0148	8.7139	0.2765	1.0507	NA	2.3248	NA	2.4363	0.9229	1.4837	0.5929	0.8059	0.2544	0.2548	0.4628	1.2144	1.2848	2.231	0.1616	0.6989	14.2931	0.0541	1.2721	5.9921	36.3656	0.6078	0.0761	0.5918	2.156	0.5477	0.112	0.5485	0.1657	0.02	30.4758	2.515	0.8814	22.4725	0.8945
TCGA-CZ-4866-01	1.1194	0.6703	0.502	5.0823	36.5571	0.171	2.3483	1.8913	0.2895	7.9664	NA	1.7702	0.0085	0.255	0.0075	0.9867	0.0198	0.1593	0.1458	0.2961	0.6231	0.1327	0.0384	0.3461	1.5141	0.5783	1.4844	1.2868	0.0166	0.4164	6.3567	0.0207	1.1017	5.272	21.4135	1.7925	0.0097	1.0359	2.3191	0.1262	0.0518	0.0276	0.1236	0.0017	47.2255	2.3172	0.4408	29.8986	0.499
TCGA-BP-4761-01	1.7641	3.1118	2.0076	3.8151	39.451	0.1091	12.8525	2.6853	1.4559	5.0258	NA	9.5753	0.0212	0.0392	0.0559	0.6525	0.0281	0.0757	0.4308	1.9224	0.3526	0.2879	0.1249	0.1333	0.0858	0.7731	0.3034	0.9028	0.0142	0.2942	7.6061	0.0199	0.1023	6.6898	47.7332	1.8677	0.024	0.2254	0.963	0.28	0.017	0.0855	0.0698	0.014	13.8235	1.5589	1.255	136.992	0.3497
TCGA-CZ-5465-01	1.1731	0.7874	1.0282	5.8051	41.8201	0.2459	5.3437	2.2502	0.7193	6.7358	0.0029	1.814	NA	0.1843	1.0701	0.324	0.0097	0.2505	0.5617	0.773	0.5395	0.0943	0.0791	0.6557	8.1901	0.3258	0.6362	0.9613	0.0254	0.7024	9.3872	0.0118	0.669	4.4383	79.5136	2.0293	0.0073	0.189	1.458	0.0982	0.0523	0.0078	0.0195	0.0989	12.925	1.8708	3.4129	35.7103	0.4501
TCGA-B0-4818-01	1.4135	0.6995	1.24	2.9878	34.5157	0.2007	1.5488	2.7911	0.2497	5.7094	0.0039	3.0816	0.0132	0.3274	0.2479	0.3404	0.0088	0.4737	0.95	0.5628	0.7094	0.5793	0.0484	0.6512	11.7591	0.6219	1.0134	1.5653	0.109	0.973	5.3357	0.0731	1.1159	5.1377	24.3627	1.8711	0.0552	0.6499	2.6111	0.6495	0.0853	0.0214	0.0836	0.0026	47.1391	1.7719	1.9322	18.6001	0.6652
TCGA-B0-4690-01	0.8664	16.4821	2.0421	4.4371	32.3774	0.3195	2.4394	1.9378	0.5013	5.3861	NA	9.7135	NA	0.6686	0.0999	1.1661	NA	0.0989	1.2894	0.9781	0.4523	0.3841	0.1194	0.4542	0.0081	1.7972	0.7292	1.6606	0.0099	0.722	19.5174	0.0453	1.022	4.817	37.9739	2.1965	0.072	0.4063	2.4207	0.5925	0.0199	0.1302	0.1679	0.0145	28.636	2.0686	2.8966	21.4904	0.5769
TCGA-A3-3367-01	1.5187	21.9832	1.5073	5.7842	71.2886	0.271	3.798	1.2669	0.5469	2.8698	0.0034	2.8969	0.0115	0.165	1.7868	0.2962	0.023	0.284	0.1781	0.7449	0.6389	0.1512	0.1167	0.4763	0.0012	1.0031	0.8036	1.7556	0.0414	1.0766	6.1231	0.045	0.5802	4.6194	80.391	1.6701	0.0218	0.4686	2.1741	0.2153	0.0492	0.0373	0.0727	0.0061	25.2196	2.2666	0.7699	24.916	0.5862
TCGA-B0-5121-01	1.2197	4.209	1.3872	2.8172	33.6817	0.1552	3.7801	3.4238	0.3988	4.4116	NA	3.083	NA	0.2719	0.3884	0.5931	NA	1.0415	0.1738	0.6281	0.4229	0.2643	0.0278	0.7902	0.0033	0.8064	0.6604	1.5664	0.0592	0.6964	3.9369	0.0577	1.3526	5.3187	56.3787	1.3085	0.0499	0.3467	3.0501	0.201	0.0367	0.0267	0.1016	NA	20.4003	1.4675	2.3085	27.6965	0.3877
TCGA-CZ-5469-01	2.1839	0.6891	0.9772	3.6379	32.5835	0.1643	5.9147	3.0108	1.0509	2.9045	NA	3.8596	NA	0.036	0.0374	1.7017	0.0225	0.2766	0.0478	0.5791	0.3529	0.1898	0.3295	0.8608	0.0051	0.6171	0.783	1.2151	0.0152	0.6593	5.0193	0.0069	1.7613	6.9756	44.579	1.6762	0.0257	0.3285	3.2081	0.1101	0.1924	0.1029	0.2848	0.0011	16.0869	1.0204	3.6606	97.0752	1.0037
TCGA-B0-4698-01	0.5509	0.9412	0.7655	7.394	34.7637	0.0851	4.4121	1.1757	0.3966	4.8772	NA	11.349	0.0919	0.1214	0.0162	0.3149	0.0244	0.1509	3.011	0.5231	0.195	NA	0.0827	0.0847	0.0092	0.4838	0.7659	1.7592	0.0027	0.4758	5.5143	0.0561	2.0953	7.8673	31.3086	0.2586	0.0232	0.8108	3.0697	1.4275	0.2731	NA	0.4462	0.0032	40.5253	2.5944	1.2029	70.1211	2.0564
TCGA-CZ-5459-01	0.8613	1.2452	1.0533	5.98	93.2657	0.1511	6.9239	1.9083	1.1993	3.1101	NA	9.3704	0.0096	0.0934	0.2038	0.6936	NA	0.3064	0.2156	0.573	0.5993	0.1405	0.3578	0.2814	NA	0.6287	0.3596	1.0438	0.0202	0.6474	6.5469	0.0078	1.213	4.8143	83.2367	1.2377	0.0219	0.1405	2.3421	0.2451	0.0286	0.2182	0.047	NA	10.3645	2.1766	0.6314	51.9155	0.3431
TCGA-BP-5194-01	0.9729	4.6268	0.9546	4.9544	52.5147	0.2887	2.9928	1.3295	0.2236	3.0139	NA	2.0552	NA	0.0898	0.5224	1.3303	0.0036	0.9813	0.1127	0.2926	0.4261	0.2096	0.0243	0.5318	0.0005	0.8644	0.5013	1.3016	0.0492	0.8602	3.6244	0.0218	0.8902	4.5307	46.0347	2.4044	0.0327	0.0832	1.681	0.1119	0.0227	0.0567	0.0881	0.0007	7.0822	1.5648	0.3541	25.27	0.2057
TCGA-CJ-5683-01	1.3126	10.3582	1.1723	3.1967	37.1649	0.1584	2.8578	2.3934	0.3299	5.0138	NA	1.5864	0.1119	0.313	0.0152	0.3538	0.0286	1.2651	0.0798	0.3416	0.3062	0.1756	0.0436	0.3755	0.1748	1.0109	0.3879	1.7723	0.0656	0.7089	3.8449	0.0208	0.9337	3.7365	36.9504	1.8315	0.0065	0.1399	2.2037	0.0447	0.0416	0.1113	0.0592	0.0103	15.7676	1.5494	1.7695	27.1351	0.3939
TCGA-BP-4326-01	1.374	10.7999	1.3696	5.6829	40.1799	0.1768	3.8297	1.8029	0.8559	23.8294	0.0144	7.1939	NA	0.7424	0.1185	0.2515	0.0162	1.6334	21.3838	0.82	0.3757	0.6975	1.6101	0.817	11.9571	0.6345	1.295	1.9126	0.0268	1.2026	13.2156	0.0505	1.0693	3.2326	44.9804	0.3694	0.0432	0.853	1.9604	0.1989	0.1343	0.033	0.0608	0.0032	90.4973	1.7884	0.8722	25.3383	0.954
TCGA-B8-5164-01	0.7125	7.7222	0.6729	2.0774	16.8699	0.3436	0.643	2.0476	0.1224	6.1538	0.0033	0.7784	NA	0.0291	0.0319	3.2029	0.0111	0.0531	0.3632	0.1132	0.7668	0.173	0.0125	0.7385	NA	0.5684	0.3301	1.1883	0.0083	0.4438	1.2216	0.021	1.1773	2.3084	9.6764	0.5175	0.1095	0.1279	1.5342	0.8547	0.0158	0.018	0.0223	NA	11.1005	1.0522	0.9423	9.0829	0.0354
TCGA-BP-4343-01	0.2506	4.3144	0.658	4.8127	70.4232	0.2411	4.1569	2.3576	0.1412	3.9498	NA	0.9855	NA	0.1683	0.2098	6.0969	NA	0.2785	0.1471	0.199	0.3534	0.1747	0.3386	0.5384	0.125	0.4767	0.3699	1.3121	0.0336	0.8111	1.65	0.0121	2.3104	3.837	20.9931	1.6736	0.0476	0.1361	1.342	0.2985	0.0456	0.138	0.0309	0.05	2.2359	2.2237	0.3801	21.7044	0.2285
TCGA-BP-4174-01	0.5299	0.7077	1.3742	2.8381	27.0441	0.2373	1.118	1.2967	0.2623	2.8075	NA	0.5805	0.008	0.0315	0.1803	3.0117	0.0107	0.1212	0.1051	0.3234	0.2766	0.3354	0.0542	0.3231	0.0185	0.7475	0.3309	1.469	0.0192	0.8087	6.261	0.0389	0.7305	4.2419	67.1442	0.833	0.0182	0.1868	1.4352	0.1583	0.1163	0.0389	0.0621	0.0064	8.1149	1.3685	7.6842	31.1713	0.1531
TCGA-B8-A54I-01	1.2849	0.9111	1.543	2.0026	14.9095	0.143	2.1851	2.2996	1.1669	7.1127	NA	8.7484	NA	0.1811	0.0588	1.3724	NA	0.5787	2.5091	0.552	0.4318	0.3892	0.1092	0.2312	NA	1.1922	0.726	1.1315	0.0236	0.5668	16.2924	0.0621	0.4246	4.8007	22.9203	1.2062	0.0184	0.5989	1.8839	1.1778	0.236	0.1668	0.0522	0.0032	42.9089	2.2219	2.5854	48.3876	0.787
TCGA-B8-4621-01	0.9547	3.8567	1.7132	2.8618	21.4231	0.1105	0.8855	2.4987	0.2029	7.5265	0.0037	0.9493	0.0063	0.0172	0.1784	3.8391	0.0084	0.005	0.1036	0.3902	0.3603	0.5967	0.0107	0.2334	0.0006	3.4123	0.4274	1.6215	0.0009	0.3687	1.7921	0.0102	2.6221	3.9062	7.8879	0.6388	NA	0.3017	3.7354	0.2102	0.0368	0.0461	0.1216	0.0008	16.6687	1.7669	1.0731	13.6837	0.1207
TCGA-CW-5588-01	0.8709	4.3356	0.6122	5.8106	61.6679	0.2885	3.9798	1.3812	0.0841	3.4983	NA	0.8278	NA	0.071	0.1915	0.7306	NA	0.5117	0.0228	0.2502	0.4572	0.5932	0.1223	0.3957	0.472	1.7216	0.3217	1.0962	0.0275	0.4563	5.1696	0.0045	1.9905	3.8262	42.8714	1.7981	0.019	0.0375	0.8872	0.0955	0.0186	0.027	0.0599	0.0022	1.0551	0.8495	1.4707	44.1898	0.1914
TCGA-BP-4777-01	0.6743	7.1285	1.026	2.3992	25.7848	0.2195	2.0961	2.0996	0.5479	10.5696	NA	4.7084	0.0149	0.1209	0.0295	6.5872	0.0247	0.4737	0.7953	0.385	0.5805	0.1086	0.0293	0.625	0.0127	0.6997	0.8709	2.0166	0.0256	0.4184	5.7355	0.1244	1.4728	4.442	21.6753	1.1943	0.5247	0.3489	1.6397	0.8932	0.0711	0.0361	0.0577	0.002	23.5606	1.8625	1.7115	29.3742	0.4452
TCGA-CW-6097-01	0.8225	7.2689	0.5378	5.793	40.7832	0.1512	2.0479	2.1253	0.1767	4.9287	NA	1.4957	NA	0.0893	0.0413	3.4128	0.0052	0.2049	0.3324	0.5049	0.2809	0.1594	0.0791	1.4402	0.0023	0.5556	0.4185	1.4431	0.0105	0.537	2.994	0.0925	1.4374	2.4795	31.8998	2.4957	0.2188	0.0767	0.8851	0.5027	0.0358	0.0695	0.1635	0.0021	6.7288	0.8761	1.143	30.9859	0.2483
TCGA-B0-4701-01	1.0064	6.2534	1.2401	5.8977	76.7729	0.1695	5.3601	1.7664	0.4206	8.5652	NA	6.4704	0.0083	0.2645	0.2911	1.3166	0.011	0.1182	1.4408	1.3021	0.6963	0.2168	0.079	0.3605	14.2667	0.6363	1.0618	1.9341	0.0457	0.8802	12.7631	0.0845	0.9377	4.1071	72.2355	0.9956	0.0813	0.7275	2.1485	0.8833	0.1535	0.02	0.1114	0.0197	28.2338	1.4504	2.2418	30.9155	1.1976
TCGA-CJ-4640-01	0.3101	1.8669	1.5904	2.9574	37.8786	0.2709	1.566	3.2016	0.1327	5.0531	NA	0.9085	NA	0.0445	0.093	1.0153	NA	0.6333	0.1461	0.1984	0.602	0.2979	0.1034	0.6969	0.0102	0.6182	0.317	1.2339	0.0326	0.3074	3.4501	0.0073	1.4277	3.2155	18.7397	1.1786	0.0361	0.0936	2.5607	0.3429	0.0515	0.011	0.0801	0.0009	7.1743	2.2472	1.547	14.517	0.1559
TCGA-G6-A8L8-01	0.8428	5.379	1.779	1.8428	42.5359	0.2825	3.9439	3.5412	0.8092	8.7315	0.0109	2.557	0.0092	1.1717	0.9802	0.0945	NA	0.4239	0.3428	0.2147	0.4788	0.6257	0.0207	0.5906	9.787	1.0913	1.2342	1.4643	0.0138	0.666	5.8042	0.0594	1.4269	5.883	52.2031	3.3226	NA	2.7877	4.4817	0.1575	0.1128	0.0372	0.0396	NA	189.957	2.521	6.0311	61.9591	1.1459
TCGA-BP-4998-01	1.0791	1.1795	1.4767	5.1465	29.6975	0.2922	2.235	2.5559	0.5572	3.8084	0.0032	3.9321	0.0053	1.0084	0.087	1.0431	0.0177	0.59	0.6798	0.717	0.6521	0.5606	0.1262	1.0109	0.0027	1.0744	1.2717	2.017	0.0919	1.1491	5.0574	0.0575	1.8531	3.8766	33.5555	1.0064	0.0121	0.7562	2.2457	0.5571	0.0814	0.1252	0.1531	NA	63.0167	2.0307	1.6878	17.6324	0.679
TCGA-B2-5639-01	0.7459	1.9214	0.8575	2.3454	26.3335	0.1914	1.6175	1.4991	0.1439	2.3275	NA	1.6442	NA	0.0111	0.5996	0.7194	NA	0.0607	0.037	0.1091	0.5051	0.1113	0.0501	0.4144	0.0013	1.1849	0.1914	0.6679	0.0038	0.3539	3.2347	0.0206	0.532	2.2961	12.8385	1.2701	0.0193	0.0392	1.4834	0.1255	0.0252	0.0103	0.0255	0.027	1.9941	0.5439	0.9976	14.6043	0.1618
TCGA-B0-4852-01	0.8037	3.2168	1.4652	3.4833	32.3782	0.2166	2.5228	2.6281	0.7643	9.7795	0.0027	2.9865	0.0091	0.4787	0.8546	0.9599	0.0242	0.5213	0.6601	0.7242	0.8462	0.2966	0.0666	0.4787	14.1888	1.0166	1.1415	1.8523	0.0531	0.9609	13.1951	0.054	2.9571	4.2569	39.1711	1.278	0.1069	0.7893	2.8582	0.2766	0.1292	0.0331	0.081	0.0115	62.827	1.9886	4.3507	23.4637	0.5386
TCGA-CW-5587-01	0.8228	2.638	1.4595	2.356	22.2331	0.1842	1.1636	1.9678	0.1449	2.4539	NA	0.6095	NA	0.0434	0.011	1.0569	NA	0.2575	0.1008	0.184	0.3851	0.2543	0.0456	0.4327	3.094	0.8055	0.2858	1.043	0.0214	0.5199	2.8243	0.005	1.1528	2.3041	17.2871	1.4372	0.0094	0.0716	1.053	0.4624	0.0293	0.005	0.0179	0.0017	3.561	1.4636	1.5717	18.209	0.1268
TCGA-B4-5832-01	0.4865	0.6904	0.7342	2.4538	6.514	0.3691	1.0553	0.6353	0.0481	6.8063	NA	0.4991	0.0128	0.0153	0.0787	0.5246	NA	0.6793	0.0441	0.3486	1.1658	0.248	0.0574	0.9486	NA	0.0952	1.4076	0.9094	0.084	0.4619	0.9828	0.0412	2.3492	2.1788	6.2628	20.3753	0.0193	0.0286	6.4002	0.1655	0.0837	0.0103	0.3182	0.0507	6.5804	0.8341	4.1674	26.2581	1.0705
TCGA-CJ-5680-01	1.5853	4.9982	1.0515	3.4165	29.0213	0.2219	1.2171	1.9378	0.1232	2.021	0.004	0.8295	NA	0.0456	0.0089	0.3127	0.009	0.0645	0.0221	0.2657	0.5292	0.0854	0.0228	0.3739	3.0786	0.4197	0.2741	1.0937	0.0182	0.3441	4.2619	0.0018	1.3218	3.6162	15.9021	2.029	0.0051	0.1043	2.0235	0.0491	0.0067	0.0273	0.159	0.0027	2.8872	1.4178	3.2127	27.2677	0.1289
TCGA-BP-4993-01	1.0406	2.5315	0.7349	2.3555	29.9927	0.165	1.9126	2.0675	0.5299	7.2413	NA	2.3544	NA	0.1914	0.0347	0.5266	0.0157	1.1273	0.0831	0.3097	0.4044	0.046	0.0399	0.8935	0.0032	0.4954	0.5418	1.5621	0.0519	0.9098	2.5549	0.0255	1.57	4.6282	29.2836	1.6946	0.0179	0.1503	2.7304	0.1759	0.0215	0.0382	0.0723	NA	24.3576	1.2089	1.172	20.328	0.3006
TCGA-BP-4994-01	0.9391	3.5167	0.7504	3.4621	26.375	0.1374	1.9102	0.9221	0.264	18.9366	NA	1.1791	0.0051	0.1014	0.0535	0.8324	0.0605	0.4223	0.1233	0.1161	0.8492	0.0738	0.0199	0.437	0.0046	0.8054	0.9215	1.2094	0.0197	0.7357	1.8618	0.0177	3.1394	3.8979	21.643	0.9192	0.3717	0.8245	1.253	0.1051	0.0664	0.5033	0.1001	0.0429	80.567	2.1866	0.4716	16.5346	0.2317
TCGA-CJ-4637-01	0.822	5.5588	1.7137	4.1689	16.2953	0.3243	1.9188	3.4263	0.5573	10.4716	0.005	7.0693	NA	0.4166	0.0967	1.476	0.0168	0.3893	2.0394	1.1305	0.5251	0.3201	0.076	0.4386	13.4314	2.2168	1.4376	2.132	0.0177	0.749	5.368	0.0796	0.98	4.4022	42.9939	0.754	0.0895	0.6702	1.9029	1.9811	0.1789	0.0068	0.0775	0.0168	37.0432	2.519	3.8264	20.0221	0.5476
TCGA-BP-5168-01	1.4232	4.0822	1.0835	2.9079	51.5887	0.2889	1.9453	1.3747	0.2371	3.6261	NA	1.061	NA	0.0506	0.3594	0.9019	0.0058	1.8199	0.0383	0.4078	0.276	0.0512	0.0247	0.5122	0.007	1.0584	0.3826	1.1804	0.0735	0.7413	2.8502	0.0071	0.9944	3.9088	39.3988	1.9581	NA	0.0394	1.8676	0.1366	0.0206	0.0071	0.0755	NA	9.4093	2.1623	1.4799	16.8676	0.1227
TCGA-B8-5165-01	0.9704	7.2795	0.5644	4.8932	56.1423	0.2008	2.2888	1.6639	0.1241	5.3349	NA	3.7413	NA	0.1042	0.2766	0.9224	NA	0.8368	0.0729	0.1885	0.2778	0.0581	0.037	0.8658	0.0024	1.1024	0.6202	1.4484	0.0537	0.8884	2.024	0.0209	1.8682	2.7567	52.4767	1.1996	0.0317	0.0721	1.3087	0.1397	0.0104	0.0435	0.0703	0.0024	5.4042	1.2547	0.217	19.8352	0.1825
TCGA-CW-5583-01	1.3238	5.9105	0.8577	2.9051	41.9033	0.2834	1.7099	1.137	0.2959	3.2927	NA	1.726	NA	0.2345	0.1012	0.3247	0.0038	0.0365	0.0794	0.3059	0.4452	0.1619	0.0258	0.607	12.6209	1.3268	0.5567	1.5815	0.0876	0.8227	2.4223	0.0093	2.0115	2.85	27.6182	2.1656	0.0174	0.0853	1.813	0.1103	0.0164	0.0464	0.0296	0.0068	9.7994	1.4933	0.4098	19.8337	0.3797
TCGA-B0-5095-01	1.137	12.6675	1.0087	3.7289	26.557	0.1572	2.86	3.2747	0.4746	4.7316	NA	3.5237	0.0081	2.5316	0.1788	0.5009	0.0162	1.5618	0.8003	0.7257	0.5323	1.0181	0.0822	0.9158	0.0008	0.8296	1.5343	1.9929	0.1445	1.0185	6.3865	0.0306	2.7738	4.5272	36.661	2.0266	0.0061	0.4668	1.835	0.2824	0.1036	0.2167	0.1118	0.0011	30.1251	1.5643	2.6892	18.9385	0.7847
TCGA-B4-5838-01	1.9316	3.4086	0.7967	4.4561	42.0937	0.2442	1.264	1.089	0.0843	3.8747	NA	0.3328	NA	0.0255	0.0295	0.3876	NA	0.1265	0.0152	0.1738	0.7218	0.2199	0.2357	0.5613	NA	0.8165	0.2527	0.8894	0.0175	0.387	5.4334	0.0045	1.8243	3.0783	14.6694	1.5145	0.0317	0.0235	2.0032	0.1087	0.027	0.0203	0.0264	NA	1.3607	1.6225	1.0316	10.7905	0.1065
TCGA-MM-A564-01	1.0688	87.9131	2.5446	3.0808	68.8161	0.3029	10.2149	4.1663	1.4633	3.5517	NA	12.2593	NA	0.1322	0.1268	0.2574	0.0249	2.1788	0.1457	0.7916	0.6048	1.6547	0.1972	0.2885	0.0075	1.3773	0.7802	1.273	0.073	1.6883	19.7708	0.027	0.9791	12.4351	468.134	2.1085	NA	0.5195	3.9603	0.1559	0.1101	0.1417	0.0862	NA	36.559	3.954	1.313	111.651	1.9577
TCGA-B0-5083-01	0.6676	1.2822	0.6669	2.8527	34.4692	0.1199	2.287	1.8507	0.0482	9.5806	NA	0.3964	NA	0.0466	0.0628	8.3951	0.0291	0.0784	0.0578	0.0569	1.0346	0.0426	0.037	0.8286	0.1832	0.6719	0.3211	0.772	0.0164	0.5292	3.6384	0.003	2.4115	5.2103	25.1844	0.5279	0.0249	0.0338	0.9262	0.2219	0.0163	0.1418	0.1289	0.0058	4.5915	2.4093	0.0961	43.9706	0.1533
TCGA-B0-5085-01	1.8605	29.516	1.8545	1.8341	25.754	0.1725	3.8396	2.5124	1.5895	21.6564	NA	4.3392	0.0214	2.1018	0.2974	0.7161	0.0427	1.8909	0.4696	1.1716	0.4054	0.9687	0.1326	0.3194	4.3272	1.3728	2.1723	1.9492	0.0625	0.9955	10.1763	0.0606	0.7056	5.12	46.3963	1.2089	NA	1.4244	2.5762	0.2058	0.0942	0.0607	0.1721	0.0028	119.527	2.2693	1.6326	50.7272	1.2536
TCGA-B0-5690-01	1.0816	10.1268	0.7732	2.153	22.8445	0.1475	2.1277	3.8717	0.4527	5.7237	NA	1.1855	NA	0.0442	0.7087	0.2757	0.0102	0.6394	0.17	0.1712	0.2726	0.5809	0.0474	0.5109	9.8198	1.2284	0.4373	1.2177	0.0734	0.7037	4.2995	0.0371	1.5331	4.6916	24.0396	0.8896	0.0348	0.1977	2.0175	0.1193	0.0408	0.0186	0.0439	NA	8.7103	1.1253	1.166	18.1653	0.1948
TCGA-CZ-5464-01	0.8066	3.7332	0.7674	2.4934	24.7626	0.1331	3.6653	2.8278	0.4811	3.7184	0.0037	2.5614	0.0127	0.0723	0.0613	1.3983	0.0084	0.4374	0.1771	0.5831	0.4147	0.2521	0.1032	0.4238	0.0101	0.9247	0.4845	1.1824	0.0237	0.5577	10.9216	0.0119	0.9698	4.7298	30.0544	1.2506	0.0239	0.1845	1.4047	0.4629	0.0407	0.0563	0.0508	0.0008	6.9343	1.8805	0.3448	25.5823	0.4022
TCGA-CZ-5455-01	1.0596	4.5606	1.5206	3.3578	24.0379	0.1413	1.0405	1.8123	0.3031	5.3332	NA	2.1644	0.0045	0.0982	0.7087	2.0853	NA	0.2866	0.1713	0.3984	0.5234	0.1709	0.0431	0.7937	0.0014	1.0043	0.3623	1.4638	0.0162	0.4542	3.1284	0.0328	0.7103	2.9343	15.4111	1.7692	0.0171	0.1188	1.7803	0.5942	0.0497	0.0036	0.0336	0.0066	8.1779	1.3898	1.7268	14.9098	0.2006
TCGA-A3-3378-01	2.399	0.1627	1.5929	2.3149	12.6281	0.2202	0.968	2.0548	0.4685	5.2027	NA	8.9192	0.0359	0.1702	0.0126	2.3212	0.019	0.376	1.3412	0.8108	0.4376	0.2717	0.0121	0.3106	0.0057	0.6168	1.0198	1.7592	0.0279	0.9254	6.8938	0.0695	0.2997	3.413	8.5246	1.6896	0.0271	0.5688	1.7606	0.8072	0.2068	0.0464	0.0534	0.0095	27.7505	2.6535	1.076	11.5422	0.4739
TCGA-A3-3307-01	1.2514	2.0818	1.0884	2.9801	41.3899	0.1604	1.3886	2.4121	0.2451	17.0737	NA	2.1757	0.0355	0.3446	0.8863	0.6835	0.0059	1.0921	0.1531	0.5978	1.1655	0.8444	0.0748	0.5448	0.0035	1.0694	0.9934	1.2881	0.0385	0.9863	4.8322	0.0382	1.1737	4.5425	29.5964	1.7369	NA	0.3629	1.5446	0.4325	0.0582	0.0072	0.0254	0.0012	20.2659	1.6587	2.035	13.0706	0.4058
TCGA-CJ-4878-01	1.4093	3.4744	1.0287	3.6082	35.4226	0.127	2.7539	1.628	0.8102	9.4365	NA	8.4126	0.0205	0.6874	0.0225	0.0526	NA	0.9677	0.1302	1.3879	0.41	0.2188	0.0576	0.5313	13.8068	0.7719	1.4538	2.7179	0.049	0.9718	17.3351	0.0716	0.6882	4.2946	34.3232	1.9078	NA	0.8693	4.4565	0.1062	0.1077	0.0248	0.1174	NA	115.376	1.8217	4.1482	30.232	2.6668
TCGA-CZ-4864-01	0.5447	1.8396	1.457	2.3419	21.0953	0.4259	1.0693	2.1026	0.3953	5.468	NA	5.2583	0.0054	0.1862	1.0133	1.3816	0.0036	0.329	0.7155	0.444	0.9463	0.3135	0.0635	0.5451	0.0022	1.071	0.8184	2.0696	0.0322	0.8915	3.1649	0.0434	2.9486	4.305	17.4359	1.2258	0.0041	0.6783	2.9753	0.8035	0.1285	0.0304	0.0647	0.0028	38.1617	3.1013	3.7897	21.6953	0.4101
TCGA-CZ-5468-01	1.5607	64.0263	1.3218	3.576	11.9629	0.1419	5.289	1.6381	0.2903	5.5151	NA	8.0608	NA	0.026	0.0558	0.1532	NA	0.9948	0.0813	0.5856	0.2456	0.2535	0.1215	0.2312	0.0007	2.2309	0.5168	1.0548	0.0123	0.4145	16.1588	0.006	0.356	5.9126	19.177	2.8163	NA	0.2173	1.1468	0.1779	0.0212	0.1145	0.0833	NA	26.8885	1.3753	1.413	44.9225	0.4642
TCGA-EU-5907-01	0.646	2.4636	1.2665	3.5192	25.0011	0.3131	1.3777	0.7452	0.1414	4.9795	NA	2.8671	NA	0.0212	0.3152	0.4205	NA	0.0813	0.0316	0.1795	0.5477	0.0298	0.0805	0.1917	NA	0.3576	0.1426	0.7025	0.0015	0.2844	2.7638	0.0028	0.1411	2.4796	18.884	2.4373	0.0077	0.0745	1.969	0.0584	0.1	0.0165	0.0088	NA	8.874	3.4921	0.8298	15.4903	0.104
TCGA-CJ-5676-01	1.4714	13.0769	0.5996	2.724	20.0191	0.2406	5.7724	4.3477	0.3888	6.6804	0.0065	4.3878	NA	0.0626	0.4963	1.8171	0.0293	2.6164	0.1547	0.476	0.3558	0.2147	0.1429	1.1304	0.0011	0.7857	0.3446	0.9397	0.0149	0.4638	5.355	0.0357	0.8562	4.6459	22.8143	1.1879	0.0084	0.0929	1.3314	0.1949	0.0629	0.0536	0.0475	0.0073	4.8263	1.3502	1.1739	31.6571	0.2528
TCGA-BP-5189-01	1.8345	4.3392	0.8355	4.4451	24.9957	0.2257	1.4668	1.612	0.2993	5.7607	NA	1.7543	NA	0.1324	0.0183	0.618	0.0215	0.4189	0.2766	0.4446	0.4763	0.3595	0.0754	0.6167	0.0023	0.8521	0.4121	1.3968	0.0505	0.7231	3.5031	0.0062	0.7523	3.0696	23.7472	3.0675	0.0035	0.2152	1.369	0.1656	0.0533	0.0224	0.0743	NA	15.4411	0.9628	1.7571	16.3449	0.2117
TCGA-BP-5169-01	1.6184	10.0814	2.2861	4.7066	21.9829	0.2807	4.0115	4.2601	0.8659	5.389	NA	9.9648	0.0125	0.3533	0.0331	3.2835	0.0333	1.6027	3.6988	1.2669	0.2111	0.2435	0.2255	0.4619	0.0063	1.0926	0.7286	1.4068	0.0206	0.355	9.5215	0.0809	0.472	6.075	35.4578	2.0409	0.1328	0.3512	1.5506	1.1766	0.1412	0.0101	0.097	0.0133	28.4737	2.2428	2.5586	59.8476	0.7644
TCGA-BP-4340-01	0.6032	1.5168	0.6745	4.1982	31.7764	0.1762	1.4035	0.7681	0.3437	6.5524	NA	1.1483	0.0114	0.7612	0.3613	0.2343	0.0227	0.0996	0.3087	0.6262	0.3606	0.2658	0.0993	0.3099	1.3269	0.6537	1.0802	2.3273	0.0579	1.16	3.3138	0.0522	3.1289	2.7218	16.6719	1.0285	0.0216	1.5336	2.3173	0.1567	0.043	0.023	0.1601	0.0023	115.995	1.4843	0.9267	7.9143	0.6447
TCGA-A3-3322-01	1.1696	35.6738	0.7587	4.2461	51.0113	0.2074	2.9644	1.1356	0.5061	6.1382	NA	4.686	0.0093	1.021	1.17	0.333	0.0123	0.0883	0.1818	0.5632	0.3987	0.1799	0.0989	0.3925	0.0102	2.3277	0.9732	2.2053	0.0734	1.2775	5.5802	0.0548	1.1241	4.4072	61.16	1.9417	0.021	0.4957	2.5282	0.1297	0.0447	0.0374	0.1115	0.0025	47.5381	2.3557	2.6085	18.7716	0.4825
TCGA-A3-3347-01	0.9302	17.6692	0.686	3.9814	22.031	0.2627	2.0209	2.6198	0.3076	10.398	NA	7.0666	NA	2.3604	0.1206	1.066	0.0055	0.4813	1.0649	0.8804	0.2641	0.2257	0.112	0.6882	16.0441	1.1474	1.3831	1.8824	0.0211	0.5746	12.159	0.1184	1.7165	4.7117	20.1467	1.472	0.2198	0.414	1.1954	0.6802	0.1418	0.1475	0.0309	0.0044	39.1716	2.0611	2.8798	18.657	0.6012
TCGA-B0-5098-01	0.9116	30.5904	1.0186	10.1251	73.852	0.2527	10.6938	0.6856	0.3176	3.6466	NA	2.9688	0.2167	0.2509	0.0087	0.2362	0.0436	5.6911	0.5394	0.5251	0.4622	4.9822	0.5612	0.0202	0.1478	1.3179	1.0313	3.2791	0.0422	1.0953	12.2541	0.023	2.2495	8.7462	111.618	6.1872	0.0149	0.5613	3.3017	0.0783	0.1455	0.1539	0.3275	0.0061	56.0944	1.7992	0.2573	71.9054	1.3102
TCGA-B0-4694-01	0.8503	11.7173	1.4775	2.849	28.1188	0.2554	1.563	1.7511	0.2535	4.2258	NA	1.5808	NA	0.292	0.0197	8.869	0.005	0.3562	0.6791	0.3084	0.4728	0.2396	0.0882	0.4131	0.0142	0.9832	0.5094	0.7735	0.0179	0.4273	4.5942	0.0241	0.9178	4.1162	21.648	2.0744	0.1979	0.1319	1.3797	0.6745	0.0472	0.0544	0.0557	0.003	5.9465	1.3037	1.093	23.5706	0.1045
TCGA-A3-3316-01	0.731	13.7115	1.4551	4.2506	33.9638	0.3581	3.0311	1.95	0.3632	16.827	NA	3.2662	0.0128	2.1957	0.0622	0.9902	0.0085	1.6434	0.4227	0.8224	0.4522	0.1498	0.1156	0.5446	0.0039	1.7259	1.2176	1.4866	0.0288	1.1053	8.8722	0.0242	1.8246	3.9008	58.2842	2.3496	NA	0.4718	1.2198	0.1733	0.1718	0.0104	0.0884	0.0051	31.8244	1.3178	1.9941	27.9993	0.5062
TCGA-BP-4960-01	2.0785	16.6776	0.9188	3.5497	31.1601	0.1238	4.4853	2.8007	0.7038	9.0467	NA	9.6853	0.0094	0.8547	0.1202	1.0159	0.025	1.9522	0.7992	0.8054	0.2432	1.0336	0.1853	0.4309	0.0094	0.6065	1.5675	1.3904	0.0816	0.8742	21.1298	0.0532	1.143	5.1028	37.136	1.0844	0.0285	1.1954	1.9479	0.3321	0.169	0.1978	0.0837	0.0125	75.2745	2.1301	1.102	24.9074	0.8855
TCGA-GK-A6C7-01	0.792	4.6106	0.9778	2.7904	32.1546	0.11	1.7399	2.494	0.3654	11.4709	0.0037	1.5142	0.0062	0.1731	0.542	0.3815	0.0082	0.0737	0.0877	0.2245	0.5374	0.7093	0.0313	0.3687	6.6007	1.0255	0.4925	2.113	0.0546	0.8081	6.1505	0.0416	2.1566	3.9113	29.8012	1.2457	0.0094	0.2532	2.3738	0.122	0.0613	0.04	0.0869	0.0008	26.1867	1.7762	2.2629	23.8931	0.4403
TCGA-A3-3374-01	0.9115	1.7923	0.5759	2.8168	24.6441	0.0486	2.4259	1.1472	0.3742	18.9621	NA	1.5457	0.0616	0.0559	0.0136	10.8698	0.6816	0.1305	0.0765	0.1884	0.3268	NA	0.0173	0.1451	0.1141	0.9721	0.2913	1.2781	0.0154	0.3286	4.5081	0.0166	1.5139	6.9141	15.4736	0.5034	0.0544	0.4404	1.291	0.1545	0.0127	0.0664	0.0412	0.0054	24.255	7.7397	0.0777	16.7382	0.3002
TCGA-B0-4823-01	0.7545	3.2194	0.9847	3.5613	56.7875	0.2711	2.919	1.2953	0.2281	6.0399	NA	2.2346	NA	0.0371	0.1011	1.751	0.0049	0.2001	0.031	0.1418	0.8737	0.1008	0.0333	0.7851	0.0059	0.8439	0.2777	1.2492	0.0377	0.82	2.615	0.004	2.4138	4.3136	45.9309	1.8173	0.0224	0.0332	1.4309	0.1806	0.0119	0.0359	0.017	0.0098	2.1536	1.3968	1.3077	34.2124	0.113
TCGA-A3-3313-01	0.645	4.2779	1.5556	15.9321	40.6413	0.2069	2.3737	1.5041	0.2358	10.8049	NA	5.1962	NA	0.3784	0.1851	0.1929	NA	0.1372	0.3616	0.1422	0.7645	0.5397	0.0211	0.2975	0.006	1.1235	1.0553	1.5113	0.0202	0.512	3.3823	0.0121	4.27	4.1052	26.9273	0.3564	0.0114	0.7596	4.2125	0.0662	0.026	0.0667	0.1076	0.004	68.379	3.0989	2.4684	25.7054	0.6775
TCGA-G6-A8L7-01	4.0709	6.8338	3.1505	4.3864	8.3199	0.1251	4.4689	1.2446	5.1259	4.0093	NA	13.327	NA	1.3367	0.4152	0.2107	NA	3.7949	0.8496	1.578	0.1689	0.4581	0.2882	0.0693	0.7733	1.9487	0.7546	0.7084	0.0031	0.5055	32.1823	0.0662	0.2215	9.2293	45.6071	3.294	0.0155	0.3046	3.7853	0.5105	0.198	0.1988	0.5406	0.0163	64.2798	2.6078	4.8203	47.5451	1.5113
TCGA-B2-4099-01	0.9484	1.5432	1.4544	4.6538	118.164	0.4058	5.0962	5.4966	0.4678	12.9447	NA	4.6381	NA	0.1096	1.8142	2.1304	0.0056	2.3192	0.0769	0.3746	0.5417	0.2466	0.0476	0.1871	0.0008	0.8043	0.491	0.9306	0.0367	0.9765	15.6452	0.0547	0.8841	8.3477	114.728	1.7836	NA	0.3558	1.9169	0.2634	0.0869	0.041	0.0315	NA	11.0791	3.8501	2.4419	23.9465	0.7098
TCGA-B0-5108-01	1.2302	25.9415	1.1039	5.2531	33.0188	0.2182	2.5827	2.2083	0.6149	5.6149	NA	5.2071	NA	0.7386	0.0322	3.3777	NA	1.7757	0.8776	0.5156	0.2981	0.3903	0.0739	0.6686	0.0015	1.0328	1.0272	1.1751	0.0524	0.6169	9.4083	0.057	2.057	5.0001	39.9503	1.5991	0.0498	0.3112	1.7791	0.4396	0.047	0.0236	0.0335	NA	29.2105	1.6122	0.4105	31.155	0.5013
TCGA-CZ-4861-01	0.6199	4.8955	1.0984	8.634	87.1501	0.364	6.6716	2.0067	0.2095	3.3065	NA	8.8844	NA	0.0476	0.0685	2.7036	0.0295	0.1413	0.198	0.5778	0.4107	0.072	0.0417	0.2572	0.0156	0.7248	0.6652	1.2571	0.0166	0.9525	6.6255	0.01	0.2623	3.4139	89.9755	2.3327	0.0056	0.2908	1.2907	0.4152	0.0523	0.012	0.0892	NA	15.8893	0.9502	0.7006	44.3057	0.3485
TCGA-B0-4706-01	0.8835	6.8409	1.4757	4.2694	40.0462	0.1673	5.5429	1.5635	1.0469	3.5269	NA	6.9931	0.0151	0.2424	0.5302	0.1946	0.0452	0.3911	0.4447	0.7824	0.692	1.4497	0.0894	0.4304	0.0045	1.0324	1.482	1.7833	0.2265	1.3827	10.3298	0.0408	1.7099	6.0756	109.288	1.4118	NA	1.2059	2.7375	0.2868	0.1313	0.1286	0.0651	0.01	38.0477	2.422	1.8421	43.3169	1.2611
TCGA-B0-4819-01	0.8101	3.327	1.0613	3.0983	15.5957	0.204	2.4171	3.4227	1.0985	14.8447	NA	6.223	0.0096	0.752	0.2692	6.4318	0.0063	0.3568	3.2774	1.1928	0.1932	0.427	0.086	1.7464	4.8176	0.9984	1.5558	1.8195	0.0529	0.8822	18.4405	0.4629	2.369	6.5642	28.8156	1.0523	0.2604	1.0365	2.1209	2.0275	0.1443	0.1313	0.1013	0.0291	58.9698	2.4262	2.255	31.9433	0.9837
TCGA-A3-3385-01	1.2171	6.4906	1.539	5.8465	67.6285	0.2181	3.7854	0.8842	0.2206	1.3816	NA	2.2732	0.0455	0.2987	0.0515	0.167	0.0173	0.0052	0.0638	0.4668	0.6329	0.0442	0.0366	0.2097	16.3167	1.6753	0.4782	1.6091	0.0243	1.0744	5.1992	0.0122	0.3022	3.6915	51.5497	1.7635	NA	0.3864	2.0391	0.0438	0.0145	0.021	0.2553	0.0009	37.9683	2.0431	3.737	25.2016	0.3719
TCGA-DV-5566-01	1.2257	3.6807	1.2391	3.9615	33.4456	0.2033	2.1057	1.259	0.1518	8.6334	NA	0.5488	NA	0.1545	0.421	0.2586	0.02	1.3276	0.0439	0.3754	0.3957	0.5868	0.0849	0.3432	1.9157	1.1902	0.2628	1.0205	0.0075	0.5598	8.7025	0.019	1.0432	2.6835	24.2923	1.321	0.0076	0.0705	1.7071	0.1201	0.0299	0.0407	0.0548	0.0013	7.0521	1.3716	1.3877	19.8977	0.1407
TCGA-B0-4707-01	1.0791	0.7428	1.452	4.793	18.892	0.1366	4.1725	1.4325	1.154	3.5022	NA	10.354	0.0149	0.5072	0.0197	0.1535	NA	0.0712	0.6243	0.6611	0.3523	0.4643	0.1344	0.5826	0.3138	2.0296	1.9485	1.2826	0.038	0.4074	13.8301	0.0322	1.0233	4.0651	36.0917	1.0603	0.0339	0.7535	1.8774	0.5113	0.1276	0.2414	0.2183	0.0138	11.8595	3.1761	3.7629	33.5443	0.6643
TCGA-B0-5703-01	0.7834	0.7699	0.6567	3.9481	34.6384	0.1489	2.4879	1.401	0.3107	4.0468	NA	0.9136	NA	0.0517	2.2112	0.3986	NA	0.9321	0.1269	0.2862	0.5953	0.6217	0.0327	0.4825	NA	2.7916	0.2614	1.425	0.1073	0.885	4.3621	0.0078	0.6588	3.342	31.4562	1.7369	0.0294	0.1114	3.1043	0.1811	0.0432	0.1489	0.0139	NA	9.0004	2.0669	1.0066	29.0318	0.382
TCGA-B8-A54F-01	0.8213	2.7651	1.5527	3.9798	38.3285	0.2757	3.793	1.5713	1.5425	4.0592	0.0098	7.8651	NA	0.4984	0.0657	0.0852	0.011	0.3822	0.3287	0.4698	0.6149	1.1444	0.1119	0.2497	18.6811	1.0231	0.9211	1.6818	0.0372	1.3664	5.8881	0.0268	2.1792	6.9478	58.4152	1.8124	0.0126	0.7022	2.5853	0.2754	0.0513	0.0402	0.0523	NA	65.5993	1.6683	3.4732	41.8059	0.5693
TCGA-CZ-5453-01	1.3504	4.3143	1.3602	3.8534	47.5011	0.2182	1.5031	1.9779	0.8674	6.2866	NA	1.8552	NA	0.1011	0.4006	0.7193	0.0042	0.7279	0.0081	0.288	0.355	0.1051	0.0608	0.5766	0.0006	1.5046	0.3081	1.2481	0.019	0.8645	8.0203	0.0034	0.4125	3.9612	35.6293	0.6797	NA	0.1427	3.1121	0.0132	0.0189	0.0154	0.0602	NA	10.0525	2.6297	1.121	13.0026	0.1941
TCGA-B4-5378-01	1.0865	176.329	0.5887	5.7915	42.1069	0.1725	1.5618	1.2517	0.4269	5.2168	0.0035	2.5095	NA	0.0414	0.0155	0.0602	0.0155	0.3211	0.0745	0.1764	0.4342	0.165	0.0329	0.7431	0.044	0.8237	0.5171	1.5	0.092	1.1523	3.0224	0.0079	2.1117	4.3682	45.5964	0.4519	NA	0.1937	2.4468	0.0638	0.021	0.0473	0.0453	0.0023	22.6309	1.5402	1.2041	25.1262	0.2606
TCGA-CW-5589-01	0.9956	13.4456	1.2059	3.8609	55.7354	0.2426	2.8424	1.8086	0.1999	3.9116	NA	1.5639	NA	0.0346	0.2961	1.6347	0.0192	0.1608	0.0499	0.2249	0.7201	0.1194	0.0569	0.5952	0.0441	1.1957	0.3479	1.4411	0.0292	0.7548	2.5847	0.0058	1.3969	4.4314	65.8442	1.7355	0.0274	0.0405	2.1446	0.0713	0.0116	0.0409	0.0601	NA	5.6016	1.6468	0.2846	28.9939	0.2573
TCGA-B0-4810-01	0.9677	7.3561	1.5583	2.8373	27.0055	0.2066	1.9309	2.393	0.9413	5.9997	0.012	5.1914	NA	0.3042	0.3269	0.867	0.0045	0.3378	1.1532	0.7376	1.0613	0.5049	0.1063	0.5701	0.0047	0.7927	1.2161	1.7051	0.0595	0.655	11.4354	0.0581	1.7932	5.816	31.4673	1.801	0.0307	0.5656	2.3554	0.5182	0.112	0.1145	0.0426	0.0116	19.7773	2.4229	2.2378	20.0312	0.7892
TCGA-CJ-6033-01	1.4665	558.314	1.1397	4.108	28.2327	0.2338	2.5338	2.0119	0.4493	5.3713	NA	0.8476	0.0212	0.0593	0.0312	0.1819	0.1034	2.2783	0.0759	0.6608	0.1935	0.5091	0.864	0.7243	1.796	0.712	0.4052	1.3544	0.0328	0.6352	10.0841	0.0038	0.8838	5.349	33.9119	1.6872	NA	0.0715	2.0909	0.1102	0.1017	0.0916	0.0304	0.0056	7.1588	1.5273	3.3713	35.7579	0.423
TCGA-CZ-5466-01	0.8838	3.7448	1.4613	3.4772	86.1913	0.2021	4.8254	1.753	0.269	5.9261	NA	2.4723	NA	0.1084	0.1315	6.4463	0.0132	0.1266	0.2154	0.3375	0.261	0.0871	0.056	0.5169	0.004	1.3532	0.3245	0.958	0.0149	0.5693	9.7963	0.0214	0.5124	4.6109	57.8129	1.8538	0.0829	0.0474	1.2778	0.4804	0.0431	0.0563	0.0029	NA	7.182	1.7672	2.2522	103.874	0.5442
TCGA-B0-4811-01	1.1475	4.1809	1.2539	2.3925	27.4906	0.2162	5.9163	2.7952	1.1805	10.6195	NA	4.6931	0.0787	1.0248	0.052	0.4044	0.0326	0.3674	0.4327	1.7657	0.4788	1.6918	0.1051	0.3264	0.0758	1.2559	1.4214	2.5871	0.1397	1.8012	20.3876	0.0583	1.351	7.3209	75.6131	0.7309	0.0298	1.194	2.7505	0.2552	0.1437	0.2703	0.2002	0.0182	55.2893	3.1904	6.4188	39.6293	1.3629
TCGA-A3-3320-01	1.1653	2.4087	1.4217	2.6179	27.7293	0.206	1.5805	1.9045	0.5379	12.2412	NA	2.0213	0.0205	1.0699	0.0844	0.2112	0.0091	0.2177	0.4021	0.7499	0.6975	0.2063	0.0077	0.5197	26.5552	0.8044	1.4511	2.2775	0.0645	0.636	2.7078	0.0774	1.6611	3.7785	23.2871	2.1002	0.0156	1.1116	2.6325	0.2772	0.0551	0.0166	0.1158	0.0045	100.393	1.3224	3.8084	12.719	0.4353
TCGA-CJ-4873-01	1.2777	5.4169	0.8976	2.3052	27.6198	0.3013	4.6378	4.0899	0.6486	7.8122	NA	6.2253	0.0129	0.7094	0.0682	9.5489	0.0171	0.1538	0.8586	1.243	0.5219	0.2884	0.1524	0.559	5.2465	1.0595	1.5648	2.4408	0.0193	0.8598	8.5063	0.0417	1.7282	8.3252	51.8085	0.4964	0.0488	0.9658	1.859	0.616	0.1869	0.1043	0.0925	0.0171	32.9421	3.3287	2.3957	48.5849	0.6397
TCGA-B0-5700-01	1.33	12.5044	1.4293	3.0744	66.5485	0.1258	4.3236	1.7294	0.1912	11.8464	NA	4.4906	NA	0.0876	0.1292	0.838	0.0072	0.0691	0.0375	0.1951	0.2361	0.0951	0.1345	0.2238	0.0859	0.8968	0.1323	1.1349	0.0276	0.6103	4.5215	0.0088	0.8253	2.7669	55.725	1.2331	0.0082	0.0579	1.6302	0.1354	0.0229	0.0264	0.0125	NA	6.1677	1.946	1.1736	37.9545	0.1658
TCGA-B4-5836-01	1.7668	13.1218	0.9809	2.7996	20.3877	0.1406	0.817	1.3973	0.1494	4.4468	NA	0.6324	NA	0.1064	0.0566	0.1652	0.0043	1.0317	0.0374	0.2615	0.698	0.0625	0.0398	0.6754	4.6429	0.3081	0.3644	1.1237	0.0356	0.5126	4.914	0.0087	0.6864	2.8839	11.2845	1.7056	NA	0.0613	1.89	0.0767	0.0724	0.026	0.0461	0.0298	4.9413	1.5386	1.3183	12.616	0.1961
TCGA-B8-5550-01	0.7333	4.0349	1.2718	3.7788	28.7453	0.2049	1.2383	1.9949	0.0618	6.38	NA	0.3148	NA	0.151	0.0476	0.2022	NA	0.4846	0.0948	0.1628	0.9614	0.1912	0.3374	0.6195	0.003	3.4392	0.2087	1.2837	0.0382	0.6709	13.3981	0.0106	0.986	2.9315	23.3758	1.5678	0.0298	0.0717	0.6119	0.1225	0.0158	0.159	0.1156	NA	2.9866	2.859	1.1431	21.9187	0.2001
TCGA-B8-A8YJ-01	0.729	26.3985	0.48	3.1669	18.2687	0.0843	1.1238	1.4662	0.4111	27.0944	NA	1.8353	NA	2.8034	0.0974	0.8999	0.0122	1.2669	1.4861	0.4283	0.6799	0.2687	0.0363	2.3047	6.5683	1.3903	1.1598	1.5741	0.1337	1.088	7.1225	0.2059	3.0793	3.8156	16.7232	1.5803	0.3	0.3023	1.551	0.7651	0.0799	0.0745	0.0687	0.0745	34.8887	1.3625	1.4433	13.1925	0.5858
TCGA-AK-3461-01	1.2518	3.4705	0.8149	2.8802	33.0124	0.173	2.1381	2.0206	0.4016	9.6553	0.0056	4.3848	0.0188	0.6622	0.0911	0.3865	0.0062	0.6349	0.2034	0.6262	0.528	0.2832	0.074	1.2361	0.047	0.8789	1.0233	2.2661	0.0703	0.9026	7.5124	0.0607	1.7709	5.0429	56.0971	1.6636	NA	0.6088	2.8441	0.3853	0.0966	0.1292	0.1509	0.0025	36.2457	1.976	2.3367	22.777	0.8245
TCGA-CJ-4638-01	0.9921	1.0955	2.23	2.0445	18.6342	0.2714	2.587	1.6768	0.8325	4.1215	NA	5.001	0.1953	0.3826	0.0246	0.5734	0.0833	0.1662	0.2637	1.3658	0.6842	1.0029	0.149	0.4285	4.0866	1.1506	1.3015	2.6381	0.0396	0.9147	7.2246	0.0526	0.815	6.7292	46.7776	1.3859	0.0106	3.124	3.0231	0.2678	0.1174	0.0225	0.004	0.024	51.0869	3.5348	5.7805	33.9061	0.7269
TCGA-A3-3349-01	1.0886	8.2591	0.5972	2.7198	30.8609	0.1634	1.5147	2.7972	0.4219	4.7469	NA	3.4429	0.0156	0.8245	0.1169	0.1605	0.0415	0.5025	0.193	0.4578	0.6666	0.4932	0.0703	0.6908	2.7136	1.0429	1.2128	1.4063	0.0899	1.0282	3.418	0.0567	2.1281	5.7356	30.5619	1.5122	0.0296	0.464	2.3724	0.1256	0.0387	0.1199	0.1074	0.0021	26.8845	2.2694	2.0227	20.802	0.4169
TCGA-B0-4848-01	1.5289	1.8808	1.2198	5.1228	34.0753	0.2532	1.7843	2.515	0.0938	4.463	NA	0.8349	NA	0.0721	0.3656	1.4382	NA	0.2076	0.0882	0.3684	0.2795	0.2266	0.0577	0.4958	0.042	0.9052	0.3166	0.9244	0.0237	0.4111	6.8683	0.01	0.6844	3.1935	20.021	1.5894	0.0141	0.0654	1.2279	0.1985	0.0716	0.0528	0.115	0.0544	2.4564	0.9054	1.3904	13.7322	0.0949
TCGA-DV-5575-01	1.0016	5.0306	0.8317	4.1819	45.2355	0.2368	2.0131	1.6946	0.3487	5.3707	NA	1.3345	NA	0.1407	0.0803	1.5075	0.0053	0.3591	0.0865	0.2767	0.3028	0.1002	0.0847	0.7405	4.1868	0.6323	0.4165	1.4872	0.0213	0.5657	2.8041	0.0171	0.8984	3.6146	36.5487	0.9552	0.006	0.1	3.0217	0.2221	0.0402	0.0385	0.0932	0.0011	10.396	1.5589	0.4716	15.0629	0.1915
TCGA-BP-4967-01	1.027	0.6545	0.6418	4.6011	31.658	0.1013	2.2266	1.9325	0.5095	5.0955	0.0036	5.442	0.0061	0.219	0.2363	0.5013	0.0243	0.3052	0.1773	0.3514	0.5023	0.2192	0.0926	0.2192	0.0006	0.5126	1.2255	1.5126	0.0283	1.3147	4.1327	0.0049	4.74	2.8975	20.8819	0.8216	0.0231	0.9213	2.2558	0.1961	0.0476	0.1577	0.1713	0.0008	31.0402	2.0143	0.9758	11.5956	0.2403
TCGA-DV-5568-01	1.0945	16.053	1.0255	3.3242	34.4182	0.1795	3.0718	2.5146	0.1252	13.403	0.0051	2.0334	NA	0.1943	0.1602	1.3357	NA	0.7986	0.2977	0.705	0.3179	0.2441	0.1169	0.7612	NA	0.4935	0.7428	1.3518	0.0272	0.5364	6.3954	0.035	1.5841	3.259	28.1985	1.2076	NA	0.1336	1.8496	0.3237	0.0569	0.084	0.0646	NA	15.1059	1.3244	1.6487	39.9991	0.2863
TCGA-AK-3444-01	1.0118	1.5438	1.4554	2.1096	26.9076	0.1411	1.4464	2.0182	0.2975	3.5853	NA	0.7532	0.0031	0.3053	0.2354	0.2669	0.0081	0.3811	0.0889	0.1688	0.3626	0.187	0.0911	0.2928	3.7202	1.0681	0.5145	1.1001	0.0297	0.6588	3.5474	0.0164	1.3691	2.5911	16.0194	1.9148	0.0231	0.1293	1.9525	0.1347	0.0276	0.0123	0.0911	0.0012	11.584	2.2352	1.3675	14.7174	0.2058
TCGA-B0-4828-01	1.044	7.0412	1.3447	3.9586	34.8134	0.2481	3.7248	1.4253	1.2673	11.7811	0.0067	7.9153	0.1482	0.3747	0.3261	0.527	0.0076	0.0453	0.462	1.2591	0.6571	1.2844	0.173	0.3326	0.0798	1.2758	1.2961	2.0149	0.0579	1.0403	12.7781	0.0705	0.849	5.4703	48.3814	1.24	0.0518	1.0414	2.843	0.5203	0.0903	0.0737	0.0849	0.0211	49.132	3.0771	5.6141	25.3685	1.0719
TCGA-CJ-4881-01	1.0712	2.9282	1.5108	2.5386	21.2235	0.2081	2.8911	3.0479	0.7009	7.2906	0.0154	7.1588	0.0087	0.5199	0.1266	0.9853	NA	0.6648	0.7715	0.9664	0.2709	0.4573	0.1372	0.6774	0.0663	0.7395	1.246	1.5222	0.0534	0.7361	8.2173	0.061	1.4683	6.6825	34.7258	2.4312	0.033	0.5008	1.6436	0.3617	0.137	0.2113	0.1824	0.0069	21.5763	1.8975	3.5895	44.1389	1.4291
TCGA-BP-5174-01	1.7933	3.3466	0.7935	2.2015	26.908	0.1793	1.9775	1.767	0.1313	3.4579	NA	0.8338	NA	0.168	0.0035	0.6197	0.0053	0.7665	0.0716	0.3126	0.3281	0.125	0.0949	0.3655	5.0576	0.8811	0.7512	1.2001	0.024	0.4049	5.16	0.0065	0.5623	3.2181	15.116	1.2088	0.0061	0.2276	1.6214	0.1043	0.0478	0.065	0.0876	NA	9.2525	1.1925	1.6348	23.6016	0.1328
TCGA-CZ-5461-01	1.3842	2.0549	0.3956	4.4514	40.8078	0.2728	5.2612	2.5815	0.1535	3.2611	NA	1.3677	NA	0.0272	0.9772	0.4541	0.0035	0.1032	0.0359	0.1503	0.4223	0.2828	0.0935	0.4183	NA	0.535	0.2031	0.8735	0.0303	0.7008	6.0551	0.0042	1.008	4.3078	28.9854	1.3323	0.0039	0.0612	1.4091	0.178	0.0302	0.0546	0.0164	0.0461	2.1836	0.9775	0.9221	21.6244	0.1387
TCGA-B0-4712-01	0.5868	18.1554	1.4214	4.2742	29.7408	0.1459	4.4413	1.9541	0.2178	6.4285	NA	6.2173	0.0267	0.1616	0.0587	3.7919	NA	0.1766	0.1891	0.3298	0.3229	0.2419	0.17	1.005	0.0009	0.7718	0.5181	0.793	0.0066	0.4804	20.9991	0.0215	0.6497	5.0983	37.5314	2.5954	0.0538	0.1844	1.339	0.1753	0.1167	0.079	0.0459	0.0966	4.0695	1.2025	1.6092	37.8884	0.4294
TCGA-CJ-4907-01	1.1598	5.5065	0.4378	3.3076	29.4906	0.1348	1.7144	2.186	0.1879	4.1644	NA	2.1844	NA	0.3581	0.3278	0.6272	0.0081	0.1261	0.0399	0.2799	0.2879	0.2372	0.1029	0.7105	NA	0.7599	0.856	1.2819	0.0648	0.7748	3.0433	0.0263	2.2383	4.389	18.8149	1.3803	NA	0.5782	1.3746	0.1235	0.0378	0.1381	0.1207	0.0024	20.2155	1.614	0.6608	18.422	0.2017
TCGA-B0-5707-01	1.0874	0.4601	2.8011	2.4049	28.6361	0.1109	2.3586	2.1491	0.3253	6.2251	NA	0.8759	NA	0.0348	0.029	3.3862	NA	0.0299	0.0154	0.0413	0.7261	0.064	0.1218	0.3962	3.5184	1.7307	0.377	1.1812	0.0028	0.5334	3.1238	0.0304	2.4158	3.1239	11.3694	0.7926	0.0499	0.0924	5.4986	0.1807	0.0303	0.0304	0.1268	0.0075	10.639	1.7088	2.0244	25.5945	0.1915
TCGA-B4-5844-01	1.4641	10.6405	0.6975	2.3266	23.2657	0.1102	0.8878	3.2473	0.1635	5.8623	NA	0.4926	NA	0.059	0.2387	0.0371	NA	0.9532	0.0381	0.2479	1.0067	0.2528	0.0447	0.7327	5.1101	0.6984	0.4057	1.2447	0.0411	0.5991	3.6368	0.0058	1.6944	3.382	16.7855	1.4458	0.0164	0.1074	1.8741	0.0712	0.0483	0.035	0.0373	0.0038	5.9359	1.4646	0.5218	14.3014	0.2848
TCGA-BP-4798-01	1.2562	1.5104	0.8908	2.9077	11.9594	0.3026	1.5015	2.2604	0.5074	2.4293	NA	8.1144	0.0077	0.2336	0.0779	0.672	0.0102	0.1528	2.433	0.8775	0.4695	1.0015	0.0995	0.3615	0.0077	1.0092	1.1359	2.1762	0.0334	0.7748	9.7952	0.0828	1.227	4.1137	19.9091	1.5928	0.0291	0.9531	2.322	3.1368	0.2562	0.1368	0.0419	0.0937	19.9205	1.7328	1.5232	15.143	0.4889
TCGA-BP-4962-01	0.844	2.2298	1.0616	4.1493	39.8961	0.1537	2.7883	1.9882	0.1384	4.8552	NA	0.9094	0.0147	0.0831	0.0905	5.2066	0.0097	0.1458	0.0868	0.2724	0.5471	0.1355	0.0702	2.2014	0.0029	1.096	0.369	0.6254	0.0176	0.4045	3.6711	0.0138	1.0647	3.6191	23.3128	2.0966	0.05	0.2017	1.1635	0.4762	0.0436	0.1602	0.0295	0.0039	6.6784	1.3882	0.5755	40.4155	0.0747
TCGA-BP-4804-01	0.8318	8.7424	0.908	2.4035	24.7494	0.2181	2.8667	3.4264	0.1994	7.7622	NA	2.1692	NA	0.4379	0.0699	2.9698	0.015	0.1981	0.7169	0.6057	0.4158	0.3744	0.051	1.4238	0.017	0.8992	0.9057	1.378	0.0339	0.4994	6.4152	0.0427	1.4033	4.3993	25.8158	1.4548	0.0858	0.3335	1.4247	0.8937	0.0702	0.2015	0.0455	0.0015	12.6885	1.453	2.3979	27.9378	0.4033
TCGA-BP-4987-01	1.2209	2.1332	1.0034	5.1549	44.9521	0.203	1.9607	1.5313	0.3642	3.7445	NA	2.0578	NA	0.2225	0.0684	0.2457	0.0119	0.7408	0.4476	0.4493	0.4006	0.1626	0.0134	0.6775	13.1063	1.4767	1.0221	1.5846	0.0536	0.6271	5.3933	0.0418	0.9066	4.0482	49.5292	2.4541	0.009	0.5378	2.9233	0.3163	0.0259	0.0242	0.0326	0.0024	28.4141	1.4935	1.7115	24.7667	0.3494
TCGA-BP-5008-01	1.3298	2.4983	1.0696	5.9007	52.8302	0.1611	3.1359	1.6167	0.7467	17.5763	NA	5.0524	NA	0.7041	0.3069	2.1434	0.0114	0.2134	0.5235	0.3772	0.3873	0.3553	0.0739	1.2726	0.0017	1.1851	0.9769	1.937	0.0444	0.8693	4.3349	0.0723	2.1292	2.7521	53.6732	1.8502	0.186	0.4036	2.0317	0.5069	0.0495	0.0277	0.077	0.0083	41.1416	1.0602	0.4204	29.2977	0.305
TCGA-AK-3445-01	1.0798	6.3439	1.049	3.8895	32.4162	0.2385	4.5803	2.0561	0.4096	2.5707	NA	12.2033	0.0097	0.196	0.03	1.1001	0.0129	1.1675	0.3573	0.9199	0.5211	0.2837	0.2025	0.3647	0.0292	1.5252	0.6766	1.6257	0.0437	0.9649	5.5776	0.0262	0.6502	4.1775	30.6594	3.1382	0.0074	0.2728	1.2553	0.4796	0.112	0.0472	0.067	0.0026	22.1108	2.2655	3.1732	56.5645	1.0267
TCGA-MW-A4EC-01	0.9365	1.0471	1.9959	2.6862	47.9865	0.2686	2.6547	2.845	0.9677	19.1711	NA	3.2334	NA	0.0371	0.1749	0.4999	0.0054	0.0386	0.1533	0.3864	1.1565	0.3466	0.0319	0.4184	5.7555	0.8057	0.7099	1.4089	0.04	0.6848	7.3419	0.0327	2.3201	4.8709	43.1547	1.5255	0.0245	0.5454	2.5852	0.122	0.0341	0.0393	0.0256	NA	27.6672	2.776	2.454	39.3317	0.4946
TCGA-B0-5102-01	0.5074	0.5631	0.9902	3.8272	47.1884	0.276	1.7305	1.9281	0.4373	5.1503	NA	1.2417	0.0073	0.1847	0.2618	1.6392	0.0192	0.8007	0.2175	0.4222	0.6841	0.1409	0.0285	0.4365	7.9954	0.9057	1.1518	1.9805	0.0098	0.3918	2.8013	0.0273	3.5757	4.1459	13.3328	1.9205	0.0274	0.7764	3.4371	0.1655	0.0512	NA	0.0686	NA	43.5713	3.6164	3.831	34.8809	0.3502
TCGA-BP-4985-01	0.9368	414.208	0.7223	4.1686	29.0608	0.1144	3.8882	1.6179	0.4474	7.0604	NA	1.9242	0.0536	0.5518	0.0236	0.905	0.0051	0.6814	0.1183	0.3421	0.2351	0.5208	0.099	0.3576	0.0038	0.5715	0.9627	1.8623	0.0756	0.5825	3.7107	0.0247	1.8692	2.6643	33.5333	0.7659	0.029	0.1309	0.7722	0.147	0.0882	0.0309	0.1229	0.0162	7.488	0.824	2.9919	46.7298	0.1752
TCGA-AK-3436-01	0.8725	13.523	0.3069	4.3792	71.6222	0.4144	6.9808	1.492	0.3636	2.992	NA	6.5114	NA	0.0663	0.0089	0.7827	0.0202	0.0887	0.048	0.2471	0.3878	0.2664	0.0628	0.209	0.0132	0.6781	0.5408	1.427	0.038	0.9429	3.9105	0.0219	0.7709	5.1934	132.582	1.2612	NA	0.2135	1.1968	0.3266	0.1018	0.0821	0.1456	NA	4.0323	1.9658	1.8502	80.8876	0.1033
TCGA-BP-4775-01	0.9509	0.4997	1.0693	2.7458	29.633	0.1471	1.8746	1.4795	0.343	20.0458	NA	0.9746	0.0067	0.2095	0.5922	0.65	0.0088	0.2751	0.397	0.4116	0.5285	0.2329	0.0749	0.2679	14.5408	2.1577	1.1196	1.4932	0.0567	0.7789	4.6836	0.0287	1.7947	2.7992	14.2566	1.4504	0.0504	0.9182	1.3602	0.2556	0.0478	0.0323	0.4008	0.0053	61.4896	1.8279	2.139	12.4321	0.3639
TCGA-B0-5699-01	1.247	21.4268	1.2159	3.4743	55.8774	0.2341	2.7446	1.7935	0.2719	2.1696	NA	1.8687	0.0206	0.0277	1.7634	0.5648	0.0137	0.06	0.0912	0.2014	0.6482	0.287	0.0425	0.42	0.0007	1.155	0.4776	1.1663	0.036	0.5406	4.0301	0.0185	0.8575	3.6739	28.2688	2.0145	0.0104	0.2523	2.2132	0.1568	0.0374	0.0333	0.0453	0.0009	8.1733	1.7306	0.6814	22.2289	0.2882
TCGA-B0-5693-01	1.4141	7.6949	0.6733	4.2512	53.0003	0.2118	3.0861	1.4179	0.301	5.5263	NA	2.3422	NA	0.1516	0.0659	0.4616	0.0099	1.1419	0.0531	0.5971	0.5437	0.0727	0.0463	0.4852	17.0109	0.8292	0.3936	1.61	0.0403	1.127	4.5256	0.0242	0.5566	4.0693	49.4317	2.0156	NA	0.1783	2.2448	0.0583	0.0482	0.0423	0.0601	0.002	14.8817	1.4453	0.2998	27.3462	0.2759
TCGA-B8-4146-01	0.4452	2.9357	0.9915	2.5405	16.3966	0.3382	1.6175	0.969	0.1376	4.1796	0.0092	1.3584	NA	0.0298	0.0276	1.0854	0.026	0.6029	0.1707	0.479	1.0194	0.0988	0.022	0.6393	8.6923	0.1629	1.1208	1.1532	0.014	1.26	1.18	0.0505	1.2479	2.3124	20.7956	3.3586	0.0592	0.1798	4.6411	0.1745	0.124	0.0063	0.1256	0.001	20.3536	1.247	3.8204	14.8457	0.6563
TCGA-6D-AA2E-01	0.8544	16.8108	1.164	2.4568	16.5509	0.1568	1.2458	1.4066	0.3032	22.0853	NA	12.7318	NA	0.3328	0.0425	0.2205	0.0071	0.017	0.1579	0.2524	0.3976	0.0729	0.0784	0.3492	1.7859	1.087	0.825	1.095	0.0064	0.8947	3.6141	0.0115	2.4154	3.3431	13.2725	0.1886	0.0325	0.8178	3.3219	0.2671	0.0106	0.2427	0.04	0.0014	72.5269	2.9338	1.132	25.9855	0.1636
TCGA-BP-5180-01	1.6508	0.5986	1.4052	4.1829	42.6831	0.3412	3.9215	3.3319	0.3187	2.5349	NA	4.8318	NA	0.021	0.0975	1.8726	0.0142	0.1817	0.113	0.4175	0.511	0.0903	0.0844	0.0702	0.0021	1.2687	0.2884	0.6414	0.015	0.4311	5.2741	0.0173	1.2322	5.4731	36.1377	1.9996	0.0162	0.0781	3.0459	0.2261	0.031	0.0173	0.1495	0.0009	17.4256	1.8324	1.6164	31.2047	0.1817
TCGA-BP-5195-01	1.0272	76.8921	0.688	4.2573	30.742	0.1858	1.8956	2.2234	0.0972	6.5124	NA	1.9219	NA	0.0997	0.0511	0.2319	0.0086	0.9426	0.2426	0.3009	0.4756	0.1503	0.1124	0.6991	0.0019	0.9168	0.559	1.1714	0.0704	0.5953	2.396	0.0104	1.1659	3.1105	22.9453	1.3903	0.0195	0.0741	1.9715	0.204	0.0527	0.073	0.061	0.0034	5.6202	1.1962	0.9575	17.3981	0.1475
TCGA-BP-4989-01	0.7357	11.121	1.5002	2.5866	14.7191	0.3667	1.746	2.8393	0.8123	15.3371	0.0041	4.4425	0.0069	1.1949	0.2059	7.7039	0.0091	0.3934	2.6803	0.9505	0.6644	0.4878	0.0541	1.0331	0.0069	2.0342	1.7107	2.7287	0.0679	1.4973	16.654	0.1462	1.667	4.7469	26.669	1.3621	0.1666	1.334	3.1342	2.1122	0.4887	0.05	0.1479	0.0091	80.8799	2.2857	8.159	28.5689	1.4423
TCGA-B0-5402-01	0.8874	2.7469	0.9221	4.9823	35.7438	0.1991	2.5177	2.5015	0.7339	5.6224	NA	2.602	0.0058	0.0589	2.032	0.207	0.0153	0.9738	0.1213	0.4854	0.3835	0.2404	0.0291	0.7866	0.0017	0.5289	0.354	1.425	0.0482	0.5676	4.8457	0.0232	1.0848	4.2129	39.2396	1.7874	0.0392	0.1452	1.4808	0.3165	0.0242	NA	0.0445	0.0008	13.5008	1.519	0.8457	16.0881	0.2779
TCGA-B0-5697-01	1.5143	0.4452	1.784	2.4159	19.3171	0.2017	1.4875	2.3808	0.224	5.5681	NA	1.3113	NA	0.0227	0.0189	1.6107	0.0082	0.1172	0.1039	0.1483	0.5339	0.1493	0.0795	0.3644	2.2663	1.0961	0.3258	1.3387	0.0175	0.4708	2.7337	0.0215	1.8786	2.9008	9.2455	0.785	0.0233	0.1292	3.0989	0.4209	0.038	0.0248	0.0881	0.0024	7.0202	1.3042	2.2777	20.7596	0.1406
TCGA-AK-3447-01	0.1002	14.365	3.2576	1.9557	128.604	0.2697	16.5203	0.7606	0.123	26.8795	NA	0.5916	0.2545	0.0043	NA	0.4023	NA	0.0778	0.0107	0.0156	0.7988	0.038	NA	0.2405	NA	0.569	0.1029	0.6259	0.0059	0.688	30.0619	NA	0.1363	17.9237	185.946	0.0473	0.0148	0.0384	1.0253	0.0406	0.08	0.2373	0.0505	NA	4.0557	18.5907	0.1009	172.18	0.0995
TCGA-CJ-4876-01	0.7828	1.8009	1.2585	1.2816	23.8528	0.2579	1.6831	1.9654	0.4576	11.71	0.0048	0.9784	NA	0.0291	0.4917	0.3743	0.0161	0.1479	0.3104	0.5568	0.3545	0.4954	0.0364	0.353	0.0138	0.8011	0.816	2.5402	0.0629	0.743	4.3943	0.0109	2.3816	3.246	28.1546	0.7614	0.0613	0.4832	3.0046	0.3905	0.1463	0.0392	0.1114	NA	42.6175	1.6073	4.898	17.1621	0.4732
TCGA-B0-4693-01	1.1188	0.9043	1.1418	2.5046	28.0791	0.3149	1.2225	1.4841	0.3283	15.0122	NA	2.1939	0.0177	0.4059	0.351	0.182	0.0059	0.2885	0.8565	0.4451	0.262	0.4389	0.0448	0.487	12.1756	0.6123	1.0918	1.7742	0.0424	0.7806	3.1946	0.0358	1.9516	3.1885	23.755	1.1545	0.0335	0.5412	1.2584	0.6709	0.0384	0.0143	0.0279	0.0082	34.8879	1.0109	2.8833	18.4945	0.2364
TCGA-BP-4981-01	1.668	1.2656	1.4346	2.4674	26.3759	0.3007	3.3305	2.1232	1.5509	10.7372	0.0061	8.7285	0.0411	0.4714	0.0272	1.2156	0.0341	1.1195	0.4094	1.5671	0.3774	0.2298	0.081	0.3065	0.8326	0.699	1.3842	2.634	0.0261	1.2842	16.0016	0.1052	0.6785	5.8897	62.9284	2.4237	NA	1.6549	3.1316	0.4162	0.1795	0.0249	0.0708	0.0041	88.2654	2.1565	0.716	56.8013	1.072
TCGA-BP-4354-01	0.5196	8.8772	1.062	6.1735	23.5159	0.2386	2.7107	2.2057	0.5614	15.6373	0.029	7.9021	0.0098	0.7044	0.0519	1.0091	0.013	0.3199	1.5992	0.8303	0.2463	0.5056	0.1436	0.6364	0.0059	2.8696	1.0699	1.7332	0.0029	0.6645	15.068	0.0714	1.0386	5.3301	20.8144	1.5605	0.0297	0.4101	0.6236	0.6215	0.1617	0.1587	0.0281	0.0052	26.3783	1.6589	1.3485	26.7146	0.8237
TCGA-CZ-5457-01	1.0062	1.2395	0.5505	7.4634	74.4721	0.1548	4.5094	1.1568	0.1649	2.9702	NA	3.029	NA	0.059	0.0452	1.8466	NA	0.417	0.0643	0.1274	0.378	0.3713	0.1989	0.3855	0.0006	1.7791	0.3422	1.3995	0.0307	1.1402	3.6978	0.0077	0.7891	3.4181	50.1143	2.0752	0.0043	0.0368	2.1813	0.1391	0.0516	0.0599	0.0589	0.0008	6.7365	1.8529	0.8952	25.246	0.116
TCGA-CZ-4858-01	1.3223	2810.16	2.0348	5.4438	27.2722	0.1737	3.7042	3.3262	0.4598	1.4987	NA	4.1902	0.0297	0.0689	0.0044	1.5244	0.0263	0.275	14.936	1.6605	0.4369	0.0769	0.0667	0.1762	0.0059	2.9988	0.5938	0.9586	0.0074	0.939	16.2038	0.0452	0.7311	4.0938	78.229	4.1063	0.0299	0.1802	3.2505	0.5951	0.202	0.008	0.5585	0.0275	8.5312	2.0784	3.301	34.9448	0.5656
TCGA-A3-3323-01	1.003	22.7956	1.0449	4.6091	37.2899	0.3619	2.3547	2.573	0.4536	5.0885	NA	6.5344	0.0656	0.4624	0.0165	0.3372	NA	0.5587	0.7993	0.7143	0.5371	0.7015	0.1054	0.5703	0.0094	1.1196	1.2739	2.2129	0.0925	1.2002	2.4673	0.0833	1.9234	4.3723	46.0663	1.7704	NA	0.5966	1.7313	0.5643	0.1126	0.0152	0.1129	0.0025	36.2101	1.7396	1.4843	16.3855	0.4171
TCGA-BP-4335-01	1.2275	11.2704	1.3111	3.0031	28.8248	0.2705	3.349	2.6368	1.0322	6.3986	NA	7.3827	0.2	0.7994	0.8303	1.3948	0.0474	0.7264	1.1452	1.3277	0.7007	0.8606	0.0402	0.5749	13.4959	0.679	1.948	2.11	0.2008	2.2185	12.1585	0.123	1.7548	5.5229	54.393	2.0067	0.0216	1.6539	3.1525	0.7931	0.3042	0.0924	0.2293	0.0284	172.593	2.1191	2.2592	40.9547	1.6343
TCGA-CJ-4888-01	0.7352	2.6699	0.9484	3.7074	16.3233	0.1429	2.5952	2.4469	0.6477	7.3628	NA	2.3487	NA	0.25	0.1061	3.6808	0.0044	0.6223	3.0033	0.5968	0.4412	0.2342	0.0565	0.4689	0.0033	0.547	0.8703	1.5954	0.038	0.7832	14.162	0.045	0.8575	4.6423	26.0687	1.7335	0.0253	0.2815	1.5912	1.4205	0.0564	0.1136	0.1017	0.0124	27.6013	2.326	1.5868	16.7483	0.3659
TCGA-B8-4620-01	1.2709	32.8032	0.8341	5.2139	33.2274	0.1281	4.818	2.081	1.0002	12.4469	NA	2.219	NA	0.3059	0.0215	0.2087	0.027	1.0906	1.1693	0.7435	0.2524	0.3867	0.1187	0.2395	8.0287	0.5807	0.9218	1.1973	0.0194	0.8607	11.4946	0.0197	3.038	3.4997	55.7452	2.0818	0.0123	0.8219	2.0369	0.0927	0.0885	0.0788	0.0861	NA	35.5228	2.3564	0.6771	19.513	0.382
TCGA-B0-5110-01	1.1803	5.1648	0.8822	2.7791	27.3867	0.2281	1.5348	1.9023	0.2871	17.4457	NA	1.5817	0.0073	0.6972	0.1437	0.3354	0.0096	0.6223	0.3599	0.512	0.4291	0.1762	0.0285	1.0271	21.3856	0.9003	0.9459	1.4768	0.0683	0.7115	4.5712	0.0488	1.6353	3.5457	30.9351	1.4907	0.022	0.5916	1.6954	0.1806	0.0404	0.0645	0.052	0.001	25.2213	1.7505	1.5222	14.219	0.3503
TCGA-AS-3777-01	0.5962	4.6597	1.7941	4.8053	32.2672	0.0985	3.2684	1.101	0.1203	10.7647	0.0119	0.5553	1.068	0.1141	0.0621	0.4659	0.1137	0.1761	0.0421	0.1205	0.1773	0.0294	0.2096	0.1671	0.0131	0.4709	0.2698	0.6486	0.009	0.37	1.5907	0.0244	0.9926	5.2498	20.2152	0.1882	0.061	0.1666	0.9367	0.0627	0.0911	0.0977	0.1762	0.052	10.4736	1.7071	0.1333	26.0829	0.1152
TCGA-A3-3351-01	1.219	1.6761	1.4617	2.7118	25.9934	0.3514	1.7045	2.6312	0.789	5.3858	0.0048	4.9421	0.0082	0.2323	0.2602	0.7592	NA	0.0261	0.5282	0.8528	0.753	0.5503	0.0923	0.5572	0.014	1.4025	1.5227	1.8819	0.0724	0.9818	4.3883	0.0486	1.545	4.7002	21.0508	1.1944	0.0124	1.2171	1.9509	0.758	0.0894	0.0663	0.08	0.0033	39.4873	3.1448	3.4735	20.2349	0.5321
TCGA-B0-5080-01	1.027	22.9795	0.441	3.4899	26.907	0.1095	1.8714	3.662	0.3392	7.6013	NA	0.7496	0.0077	0.5743	0.1223	1.3872	0.0051	1.6791	0.7725	0.2676	0.3957	0.5096	0.1258	0.616	0.0023	1.1301	0.5051	1.2763	0.0346	0.8821	5.2029	0.0104	2.4661	6.7711	22.1656	2.5924	0.2102	0.24	1.9394	0.3321	0.0258	0.2681	0.1106	NA	6.8433	1.0549	1.3921	23.5965	0.2353
TCGA-AK-3451-01	0.2635	6.3871	3.4759	3.1586	99.8467	0.2273	8.4906	2.5772	0.0566	6.5126	NA	0.869	NA	0.0126	NA	0.7271	NA	0.327	NA	0.2976	0.5202	0.075	0.1302	0.1581	NA	0.5356	0.1683	1.2985	0.0096	0.5601	11.9296	0.0069	0.4334	9.386	87.1348	1.6654	0.0487	0.0252	1.7519	0.0934	0.0494	NA	0.1475	NA	1.9426	2.7035	3.3961	74.5313	0.2779
TCGA-BP-4330-01	1.0539	3.2487	1.3713	3.2642	40.5582	0.3022	1.7879	2.5163	0.4609	4.8391	NA	3.6769	NA	0.5017	0.2772	0.9423	0.0041	0.4322	1.1734	0.5827	0.4303	0.2257	0.0412	1.2525	14.3218	0.7708	1.3351	1.8162	0.0503	0.7729	2.4089	0.0707	0.8265	3.6333	30.6112	1.2429	0.0509	0.8293	1.6491	1.24	0.0772	0.0395	0.0806	0.0065	35.0249	1.9517	1.4426	16.4083	0.3341
TCGA-B0-5104-01	1.028	1.5984	0.8589	3.2403	21.0078	0.2223	1.4266	1.5615	0.3705	14.4034	NA	2.0706	0.0627	0.8146	0.0359	0.0967	0.0167	0.4834	0.1995	0.5842	0.8033	0.3291	0.067	0.5935	2.8891	0.6751	0.8339	1.9995	0.0431	0.9214	10.5241	0.0405	1.1905	2.5968	16.7527	2.34	0.0142	0.5574	1.988	0.1367	0.0582	0.0203	0.0665	0.0066	33.7839	1.6338	2.3958	15.1973	0.7096
TCGA-B0-5119-01	1.2325	9.805	1.1219	2.57	34.4358	0.2401	1.3129	2.2043	0.3456	4.1684	NA	0.8191	NA	0.1624	0.0061	0.0707	0.0046	0.1967	0.055	0.2592	0.3347	0.1537	0.0077	0.7393	6.2136	0.8238	0.3784	1.4967	0.0339	0.3752	3.5615	0.0148	0.61	3.6551	25.0561	2.4758	0.0104	0.1253	1.8955	0.2033	0.0349	0.0167	0.0355	NA	7.6134	1.6872	1.2599	13.8151	0.201
TCGA-B0-5695-01	0.99	9.1204	0.5428	4.2577	60.3688	0.1958	2.6949	2.2456	0.8064	6.433	NA	1.0239	NA	0.1371	0.083	0.2813	NA	1.0923	0.0686	0.2718	0.2414	0.1596	0.0274	0.8988	4.6687	0.454	0.3456	1.3521	0.0309	0.6989	4.5759	0.0164	0.9297	4.3017	52.1508	1.0618	0.0138	0.1211	2.1868	0.0915	0.0249	0.0443	0.0227	0.0016	10.2293	1.3428	1.5517	21.7433	0.2474
TCGA-B2-A4SR-01	1.0904	5.5122	0.9797	1.9453	26.8208	0.1822	1.3916	2.5418	0.5186	5.3105	NA	3.0182	0.0074	0.357	0.2531	0.909	0.0147	0.1932	0.6029	0.3733	0.6099	0.5443	0.0663	0.5004	0.0007	1.381	1.5566	1.709	0.086	1.2683	4.1534	0.0615	1.3622	4.8973	35.293	1.0483	0.0391	0.7066	3.2094	0.4321	0.0566	0.0119	0.0465	0.002	45.058	2.4348	0.9413	15.929	0.4403
TCGA-CZ-4856-01	0.9595	0.8322	1.2747	2.9186	33.2177	0.2397	1.6441	2.1534	0.0767	4.214	NA	0.4342	NA	0.0576	0.0794	0.4183	0.0039	0.0416	0.0476	0.1971	0.3091	0.1469	0.0883	0.409	1.344	1.6125	0.3438	0.8871	0.06	0.5399	1.9704	0.0094	1.8103	3.5637	15.0943	2.3211	0.0132	0.0179	1.4544	0.2775	0.0367	0.0705	0.11	NA	1.9099	0.8771	1.5071	20.6291	0.1404
TCGA-BP-5190-01	1.4999	2.1809	2.0229	2.2569	19.4343	0.1832	2.0411	2.4477	0.7392	7.4521	0.0054	2.3351	0.0091	0.1122	0.008	0.7968	0.0061	0.2536	0.1326	0.8476	0.4337	0.3456	0.1026	0.5436	0.0037	0.7452	0.5611	1.9069	0.0109	0.5551	3.7466	0.0319	0.3281	4.5325	21.3779	2.0892	0.0138	0.4525	1.9589	0.2129	0.0723	0.0369	0.0889	NA	17.5381	2.8296	1.4863	23.6877	0.2203
TCGA-BP-5191-01	2.1767	5.2404	2.0082	1.6669	19.2692	0.2611	7.0047	3.7686	0.653	4.8765	NA	4.1319	0.0144	0.1383	0.0445	9.1235	0.0096	0.3441	1.3461	1.8424	0.227	0.1262	0.1136	0.3547	0.0029	1.015	1.64	1.8587	0.0194	0.3105	6.2259	0.3069	1.3544	6.1734	34.5947	1.2566	0.0437	0.3763	1.2288	1.5128	0.1001	0.245	0.0414	0.0038	20.3156	2.3734	1.0793	71.6418	0.3303
TCGA-BP-4776-01	1.0623	3.3063	1.4498	2.7368	55.2197	0.2021	6.1479	3.0504	0.5175	20.2114	NA	3.1239	NA	0.2137	0.3264	0.6348	0.0182	0.3817	0.3668	0.5804	0.4369	0.3334	0.0695	0.759	0.0096	1.0623	1.0207	1.2499	0.0944	0.8786	7.2863	0.0554	2.0179	5.9813	72.7993	1.1467	0.0208	0.5195	2.8044	0.4344	0.1411	0.0666	0.0669	NA	54.7176	1.5461	2.4893	59.1397	0.9597
TCGA-CZ-5467-01	0.9019	1.2872	0.6785	4.8696	36.6183	0.1681	2.4155	2.2311	0.3983	7.6521	NA	1.8633	NA	0.0683	0.0114	0.2327	0.0086	0.257	0.08	0.2284	0.4893	0.0754	0.0582	0.624	0.5515	0.4752	0.3912	1.2505	0.0329	0.8553	5.2277	0.0087	2.2166	4.3716	54.1919	1.644	0.0049	0.1832	1.5843	0.1108	0.024	0.0105	0.0241	NA	10.7186	1.1776	1.4056	26.757	0.1398
TCGA-B0-5116-01	1.6039	28.9041	1.333	5.8684	69.391	0.2758	6.0934	2.3413	0.2926	3.9428	NA	4.8321	NA	0.0222	0.0216	0.2519	NA	0.2921	0.0431	0.4676	1.1472	0.5398	0.1286	0.5697	0.0016	1.0141	0.4231	1.0391	0.0428	0.5272	7.079	0.0088	0.9443	4.5337	169.343	1.6828	0.0186	0.0481	1.0913	0.0593	0.0374	1.2678	0.0304	NA	3.0982	1.1831	0.5954	23.272	0.0831
TCGA-A3-A8OX-01	1.0087	11.0868	0.8321	3.0202	27.7477	0.145	1.593	1.6742	0.3341	6.1814	NA	3.3112	0.0066	0.5932	0.0723	1.6869	0.0174	0.1408	0.6898	0.2514	0.5556	0.5167	0.0775	1.3231	3.8485	1.127	0.6885	1.0102	0.0363	0.5787	5.436	0.0442	1.8631	3.9765	23.9313	1.4663	0.0795	0.1859	1.8314	0.419	0.0415	0.3555	0.0433	0.007	18.5431	1.8784	1.8012	24.3323	0.3839
TCGA-CW-6087-01	0.8782	0.6622	0.673	3.8317	20.3748	0.2617	1.2869	2.526	0.1427	2.9718	NA	0.9819	NA	0.0376	0.0068	2.6524	NA	0.0082	1.0462	0.1349	0.2029	0.3561	0.0406	0.1554	NA	0.7462	0.4239	1.5018	0.0031	0.4224	2.985	0.0042	1.1925	2.4528	12.7129	1.3389	0.0508	0.0622	0.7841	1.8183	0.0748	0.0501	0.145	0.0055	2.2979	0.7605	1.3832	18.0729	0.164
TCGA-B0-4699-01	0.8019	1.2072	0.5701	2.9922	14.7014	0.1295	2.3337	1.1268	0.6648	11.2494	NA	3.5541	0.013	0.4367	0.0382	1.0918	0.072	0.2239	0.9885	0.3252	0.276	0.5646	0.1731	0.4209	0.0065	0.3696	1.2632	1.5943	0.0052	0.43	5.1211	0.0327	2.7126	6.5136	19.1978	1.6148	0.0328	0.8594	1.0563	0.5467	0.0993	0.6379	0.1778	0.0006	70.6528	2.9915	0.4964	16.1764	0.915
TCGA-B0-5099-01	1.7735	8.8696	1.1927	5.1913	22.1447	0.1322	2.1242	1.8741	1.3197	29.9844	0.0044	1.2403	NA	2.3456	0.0066	0.2708	0.015	1.8722	0.1054	0.4549	0.6145	0.5413	0.1947	0.3955	12.5707	1.3604	1.039	1.9086	0.0326	0.8255	6.3638	0.0223	1.8367	3.4623	22.6263	1.3885	NA	0.6732	1.3359	0.0781	0.0587	0.0243	0.0604	0.002	33.509	1.4044	2.6063	22.6204	0.3541
TCGA-BP-5185-01	1.6524	11.0373	1.0367	2.2151	35.9766	0.1788	9.5324	2.2039	0.6002	6.6159	NA	6.4764	NA	0.339	0.2439	1.0799	0.038	0.592	0.0938	0.4153	0.2361	0.3898	0.0859	0.358	0.0076	0.5854	0.7628	0.7643	0.0171	0.421	4.6719	0.0206	0.3667	6.0626	59.3038	1.1843	NA	0.4017	2.6396	0.0793	0.0544	0.0772	0.1643	0.0051	42.6725	2.0366	0.9688	94.5876	0.4857
TCGA-B2-4101-01	1.2515	27.9462	1.0049	4.3915	35.1114	0.1851	2.8184	2.0783	0.5678	6.9815	NA	5.4744	0.016	0.5442	0.8134	0.9452	0.0053	0.2288	1.89	0.5742	0.8864	0.6061	0.081	0.344	0.0128	1.2378	1.1928	2.0884	0.1005	1.1077	4.6353	0.0344	1.3337	5.0823	45.3088	1.7546	0.0363	0.9169	2.1419	0.7884	0.0931	0.0259	0.0642	0.0064	39.326	1.8458	1.7899	20.7387	0.488
TCGA-BP-4977-01	0.8444	1.8958	1.7401	3.178	24.2783	0.2547	2.1169	2.0253	0.7197	3.6736	0.0035	8.0729	NA	0.2016	0.1908	1.464	0.0315	0.132	0.4316	0.9245	1.349	0.7382	0.0968	0.6181	0.0042	1.0515	1.1222	1.6035	0.0533	0.8252	9.3983	0.0399	2.4556	4.575	20.9937	1.0634	0.0135	0.7504	2.262	0.3018	0.122	0.0336	0.0425	0.0016	25.2231	2.4443	4.226	25.4755	0.3848
TCGA-CJ-4871-01	1.2504	3.5883	0.6782	3.7707	34.9221	0.2147	2.5004	2.1256	0.1591	4.5094	NA	1.0109	0.0149	0.0803	0.2493	0.4593	0.0198	0.3965	0.0366	0.3862	0.5355	0.2461	0.0963	0.5286	0.006	0.4711	0.2865	1.0393	0.049	0.594	5.3308	0.016	0.898	3.0117	35.4125	4.7895	0.0056	0.0752	1.5169	0.0928	0.0572	0.0241	0.0363	0.0059	4.8075	1.221	0.7106	20.4935	0.142
TCGA-CZ-4859-01	0.7184	1.9148	1.6761	2.9825	33.0271	0.1885	1.5185	1.1746	0.1823	3.8836	NA	0.3681	NA	0.0089	0.2264	0.2093	0.0034	0.1335	0.0046	0.0802	0.3355	0.089	0.0229	0.3441	3.0356	0.6339	0.1977	1.4848	0.0175	0.2885	1.8854	0.0014	1.5445	3.0178	22.597	2.5493	0.0154	0.0285	1.9601	0.0291	0.0158	0.0123	0.0423	NA	3.9494	1.2927	1.8167	19.5281	0.0906
TCGA-BP-4769-01	0.952	30.1072	1.1098	2.855	27.8272	0.1587	1.7554	1.8502	0.2722	13.6089	NA	2.9834	0.0299	0.8237	0.0723	0.1919	0.1983	0.2018	0.0842	0.3381	0.1734	0.6604	0.0462	2.7487	0.0112	0.534	1.1655	1.4491	0.1262	1.0266	3.8543	0.0181	1.6554	4.4215	23.0246	0.7076	NA	0.157	1.4721	0.031	0.0231	0.1207	0.0771	0.001	13.2679	1.3295	0.3133	14.3705	0.3608
TCGA-B0-5092-01	1.0214	15.8261	2.0919	2.9726	27.1529	0.2745	2.9679	3.6408	0.6157	11.4275	0.0057	5.7331	0.0388	0.2556	0.0598	1.6952	0.0322	1.6267	1.6492	1.1804	0.4905	0.5845	0.0928	0.5306	9.0226	1.0101	1.9704	2.8453	0.0522	1.1148	7.4421	0.0914	2.0457	6.291	41.3358	1.1091	0.0808	1.5177	2.5859	1.918	0.3412	0.102	0.0807	0.0051	61.4582	3.3079	2.6219	34.1505	0.9497
TCGA-CZ-5462-01	0.4793	0.3413	1.2666	3.4202	13.5547	0.2563	1.4106	1.7024	0.2987	8.9359	NA	0.731	0.006	0.038	0.0583	1.546	0.008	0.196	0.0941	0.18	0.383	0.1111	0.0271	0.2514	NA	1.1015	0.2568	1.2011	0.0063	0.2967	4.6499	0.0211	1.0257	3.3972	13.0917	4.7644	0.0091	0.1012	1.3593	0.2529	0.0477	0.0146	0.0052	NA	8.6269	1.8728	2.9902	38.452	0.3212
TCGA-B0-5698-01	1.3031	9.1963	1.0376	3.3917	40.9091	0.1813	2.4977	1.8835	0.2886	15.7252	NA	2.5998	NA	0.0225	0.0645	1.7788	NA	0.2856	0.1162	0.4142	0.7602	0.097	0.0449	0.2781	0.0013	2.3116	0.2556	1.2218	0.0189	0.4505	10.186	0.0108	0.53	2.3859	42.1721	1.6053	NA	0.084	1.8569	0.335	0.019	0.0161	0.0649	NA	5.1317	0.8703	0.4463	27.3975	0.4231
TCGA-B8-5162-01	0.8501	3.7042	0.8064	4.5139	36.5837	0.2708	2.0523	3.9354	0.1155	4.4047	NA	1.8889	NA	0.0934	0.0371	2.7953	0.0051	0.9131	0.6504	0.3025	0.482	0.201	0.0732	1.0003	NA	0.8006	0.4451	0.9954	0.0149	0.5426	3.0981	0.0062	1.1524	3.721	39.3285	1.2598	0.0696	0.0666	1.199	0.799	0.0323	0.0805	0.0373	0.001	7.6691	1.0363	0.6256	24.3254	0.1948
TCGA-B2-5636-01	1.4159	330.269	0.4505	3.1039	29.2777	0.1519	1.1979	1.2156	0.2291	4.6193	0.0084	1.2967	0.0072	0.1175	0.0252	0.2939	0.0095	0.0739	0.0182	0.1497	0.2972	0.132	0.0362	0.5601	0.0036	1.0252	0.5662	1.4396	0.0567	1.0129	2.8913	0.0192	1.5828	3.6685	30.9954	0.3112	NA	0.0641	1.4514	0.0445	0.0345	0.0809	0.1107	NA	4.1353	1.1505	1.6015	17.9616	0.309
TCGA-CZ-5984-01	1.6072	0.3892	0.7838	4.2771	27.7626	0.2237	2.5056	2.2133	0.4304	3.7103	NA	4.0066	NA	0.0176	0.0285	0.3321	0.0086	0.0668	0.2033	0.3854	0.5397	0.1256	0.1345	0.1866	0.0006	0.8074	0.296	0.8666	0.0271	0.3662	3.5137	0.0522	0.929	5.0339	18.2575	1.6396	0.0196	0.1921	1.6506	0.3756	0.0784	0.0157	0.0259	NA	6.5794	1.7225	3.043	24.7533	0.3204
TCGA-BP-5200-01	1.0654	14.3971	0.7925	2.5593	19.8828	0.1634	0.8755	1.6776	0.2607	18.6811	NA	0.4499	NA	0.0865	0.4568	1.1962	NA	0.4061	0.1076	0.1191	0.307	0.0541	0.0256	0.412	0.0005	1.1152	0.3011	1.3004	0.0295	0.7407	3.2415	0.0259	0.7489	2.0827	11.3566	1.5185	0.0881	0.0894	2.0644	0.2442	0.0583	0.0123	0.0972	NA	10.481	1.1934	0.9003	11.8809	0.0772
TCGA-B8-A54G-01	1.3837	0.8357	2.1541	2.0178	20.5672	0.2548	2.2409	4.355	0.5958	4.6184	NA	6.4709	NA	0.0266	0.0207	6.6576	0.0062	0.0522	0.9967	0.6984	0.9949	0.1095	0.0317	0.8191	0.0132	0.7413	1.0511	1.8592	0.0154	0.4482	5.9596	0.0404	0.2109	5.4897	32.1773	1.488	NA	1.2448	2.914	1.9143	0.1534	0.0228	0.035	NA	36.7471	3.5453	6.4907	36.2606	0.537
TCGA-BP-4334-01	1.0093	4.2231	1.2669	1.1526	14.5008	0.0453	3.0108	0.5019	0.779	15.937	NA	2.6944	0.0689	0.1837	NA	0.4425	0.2972	0.2052	0.1972	0.2679	0.1225	0.0669	0.0194	0.127	0.0982	0.6697	0.6624	1.536	0.0335	0.6053	6.9525	0.0139	1.6281	10.4582	24.467	0.0151	0.013	2.4137	1.0487	0.0357	0.0469	1.1831	0.0247	0.0068	156.883	6.7283	0.151	46.5764	0.5035
TCGA-CZ-5988-01	1.1816	1.7083	0.8941	3.1298	40.2358	0.1354	2.3577	2.3245	0.3533	4.2304	NA	2.4163	NA	0.1472	0.0048	0.7225	0.0072	0.8765	0.0826	0.2976	0.9314	0.4203	0.1034	0.4452	0.0303	0.4546	0.3571	0.9243	0.021	0.8284	4.8381	0.0087	1.9358	4.2855	25.3939	0.8487	0.0164	0.1	1.8908	0.2188	0.0375	0.0087	0.0682	NA	9.7181	1.5118	0.8217	10.0641	0.0687
TCGA-BP-4353-01	0.7625	38.6415	1.1123	5.1124	43.1283	0.2512	3.0135	2.8725	0.8231	4.4937	NA	6.7344	NA	0.8002	0.033	3.6928	0.005	1.5761	0.1769	0.2971	0.6951	0.4873	0.1137	0.6324	0.0599	0.4852	0.8225	1.3665	0.028	1.2017	2.3831	0.0443	3.0299	6.5115	29.2051	1.2226	0.0453	0.1805	2.8675	0.5127	0.1103	0.0726	0.1738	NA	13.3336	2.2998	1.8298	18.1818	0.4567
TCGA-BP-4163-01	1.0914	1.9814	0.9854	3.7429	34.2639	0.2911	1.7526	1.1582	0.2084	4.2747	NA	2.175	NA	0.1659	0.032	0.4262	0.0275	0.4366	0.3298	0.6947	0.4697	0.141	0.0758	0.7643	2.5291	0.6394	0.9661	2.05	0.0403	0.6907	3.7728	0.0363	1.8542	4.9598	24.6079	1.9713	0.0314	0.866	1.5885	0.1936	0.0783	0.0251	0.107	NA	27.7332	1.1573	2.6142	16.8149	0.1977
TCGA-AK-3453-01	1.1992	0.4598	2.2469	2.1709	19.8499	0.2485	2.1704	2.7243	1.1853	7.6988	0.0301	10.9891	0.034	0.0796	0.1422	1.31	0.0451	0.9048	0.7662	1.1762	0.4455	0.3963	0.1242	0.5639	0.4456	1.4755	1.245	2.7418	0.0381	0.4547	10.4287	0.2608	1.5247	5.1607	27.2085	0.4745	0.0386	0.991	2.159	1.0405	0.021	0.0137	0.0633	0.0045	41.7896	1.7605	2.0217	20.5715	1.4042
TCGA-AK-3433-01	0.8354	6.9921	1.459	3.0961	26.2071	0.106	1.6493	0.7705	0.1172	8.3743	NA	0.435	0.0622	0.1544	NA	0.3197	0.0083	0.2372	0.0769	0.1017	0.4565	0.0363	NA	0.1261	0.5577	1.0556	0.7676	1.115	0.0093	0.4765	3.769	0.0134	6.8751	6.7737	18.2863	0.0246	0.0094	0.4813	1.1079	0.0387	0.1063	0.4324	0.1141	NA	79.6353	4.1225	0.1176	27.872	0.3795
TCGA-MM-A563-01	1.252	16.7108	1.0501	2.0266	25.3463	0.1733	1.9153	2.3789	1.0667	4.4487	0.0059	6.2933	NA	0.5764	0.1725	5.6787	0.0267	0.2395	0.7597	0.3987	0.3085	1.1226	0.0508	0.9691	NA	0.8327	0.7906	0.8096	0.0165	0.7379	3.7722	0.0649	0.9298	6.7565	30.152	1.3714	0.1521	0.5069	3.9997	0.615	0.1219	0.3248	0.0806	NA	43.3777	2.7077	1.6043	24.1977	0.4597
TCGA-DV-5569-01	1.1239	8.4901	0.9359	4.4711	54.8685	0.2046	3.0473	1.2126	0.2445	9.2068	0.0043	1.9146	NA	0.2774	0.0388	0.8678	0.0146	0.4259	0.0854	0.4613	0.2997	0.1784	0.0165	0.6654	5.1003	0.6259	0.383	1.2645	0.0285	0.651	5.4807	0.0217	1.0324	2.6316	54.04	1.238	0.0556	0.1235	1.6731	0.1105	0.0291	0.0237	0.0695	NA	12.2456	0.9304	0.3875	26.0803	0.392
TCGA-DV-A4VZ-01	0.8519	127.797	0.8011	3.1393	37.7104	0.0611	4.6324	1.0883	0.4927	43.5885	0.0601	32.9423	0.0306	0.8725	0.009	0.2617	0.1555	0.2994	0.1222	0.2925	0.3394	0.3661	0.0687	0.7102	0.001	0.32	1.6808	4.7521	0.064	0.764	19.2766	0.0192	0.8528	6.4718	67.5815	0.3179	0.0154	2.0669	3.5277	0.0423	0.3215	0.0412	0.0496	0.0013	130.507	1.6284	1.4355	37.8475	1.2039
TCGA-B0-4815-01	0.8064	10.1528	1.1253	6.4836	36.3409	0.3177	5.3238	3.4415	0.8078	7.7256	NA	7.3535	0.0069	0.4124	0.4535	2.451	0.0046	0.357	5.3567	0.7982	0.4478	0.2284	0.3421	0.4969	0.0035	1.4473	1.1129	1.926	0.0289	1.0807	17.006	0.0484	0.6408	9.0527	60.1963	1.4056	0.0628	0.6201	1.9735	1.7681	0.1104	0.2682	0.0694	0.0055	40.9378	2.2801	2.5083	39.9279	1.564
TCGA-BP-4176-01	0.7119	0.7106	1.7577	5.6661	42.4136	0.4041	3.115	1.9506	0.3163	7.2265	NA	3.5008	NA	0.187	0.264	6.5426	0.0098	1.041	0.3499	0.3883	1.0948	0.1367	0.0666	0.5549	0.0185	1.0468	0.6735	1.1984	0.0421	0.6136	4.0528	0.0737	2.5605	5.2585	50.374	1.1277	0.0728	0.3507	2.283	0.5146	0.1191	0.0359	0.0934	NA	26.7698	2.0844	2.91	32.4921	0.4705
TCGA-BP-4790-01	0.9354	5.5804	0.883	3.564	27.8045	0.1781	1.2445	2.3055	0.2427	4.572	NA	1.3882	0.0082	0.6192	0.2244	2.2807	0.0218	0.1371	0.6947	0.5327	0.3847	0.3514	0.0416	0.808	0.0395	2.2891	1.1117	1.373	0.0664	0.5649	3.2971	0.1018	2.413	2.5685	20.0027	1.3334	0.0187	0.1475	1.8783	0.6354	0.0346	0.0731	0.0236	0.0239	9.1143	0.8224	0.7827	6.6321	0.4179
TCGA-CJ-4912-01	1.3521	0.6221	1.5948	6.0425	31.8163	0.1892	3.64	2.5282	0.9882	12.809	NA	23.3833	0.0453	0.1675	0.0299	1.1047	0.0826	1.1148	0.578	1.2637	0.9787	0.2859	0.0573	0.431	0.0011	1.0579	0.8531	1.5674	0.0338	1.1398	13.3486	0.0761	0.7883	4.7299	39.7085	0.8233	NA	1.7382	2.2598	0.229	0.1401	0.0091	0.4249	NA	26.402	1.9857	4.3354	77.7234	1.1794
TCGA-BP-4351-01	1.2395	3.5735	1.3744	2.2762	24.2243	0.2691	4.4615	2.0402	2.6469	4.9753	0.005	4.3581	0.1267	1.2013	0.0372	0.4772	0.0336	1.2276	0.5448	1.5726	0.6512	0.7711	0.1282	0.4591	28.4549	1.0546	2.3882	2.2736	0.1477	1.7274	5.4514	0.0886	2.7031	4.7804	32.9168	1.5516	0.0128	1.6803	2.8416	0.3679	0.2289	0.1228	0.3146	0.0224	78.7722	2.6618	7.7424	31.4612	1.041
TCGA-BP-4347-01	1.4013	0.7558	1.1496	2.8845	31.9802	0.1668	1.5753	2.3885	0.4458	15.7262	NA	1.9758	NA	0.4697	0.1263	0.2413	0.0312	0.626	0.4695	0.616	0.5587	0.6945	0.132	0.4247	0.0104	1.0924	1.4379	1.9527	0.0975	0.7199	3.198	0.0323	2.5642	3.9753	22.9378	0.6423	0.0158	0.5762	1.8346	0.249	0.0549	0.1012	0.0523	0.0097	27.5156	1.7708	1.8116	10.2923	0.325
TCGA-MM-A84U-01	1.3217	63.2082	1.1565	2.1577	27.5139	0.1747	4.1417	1.8394	0.6697	7.4292	NA	4.043	NA	0.2382	0.0296	0.9225	0.0372	0.4279	0.563	0.5169	0.5084	0.5451	0.0946	1.1616	0.4648	0.8859	0.9331	1.8391	0.0453	0.6475	8.2316	0.0453	0.9523	5.6663	34.1211	1.4429	0.051	0.5599	1.7633	0.1455	0.0542	0.1995	0.0579	0.0074	25.8372	2.2794	3.6935	51.2531	0.87
TCGA-B4-5843-01	1.169	3.9688	1.1765	3.5884	34.4531	0.2235	1.4328	0.7141	0.4286	2.1709	NA	1.0502	NA	0.0956	0.0449	0.6044	0.0052	0.4672	0.0171	0.2893	0.4521	0.32	0.0441	0.5347	0.0008	1.5185	0.4411	1.2165	0.0293	0.7404	5.873	0.0042	1.0322	3.2081	41.7344	1.6305	0.0119	0.1385	2.7211	0.0366	0.0214	0.038	0.1146	NA	8.3622	1.2261	1.4179	16.9459	0.3189
TCGA-BP-4992-01	1.6399	47.5765	1.6113	3.5113	10.4271	0.3107	4.2249	3.7028	1.1946	52.7497	NA	32.5143	0.0598	0.7342	0.1737	2.335	0.0159	0.5036	3.7584	2.9262	0.6985	1.22	0.1614	0.3049	0.0168	0.869	3.3869	2.7916	0.0733	1.054	49.5123	0.3058	4.2128	8.4947	42.0081	0.5152	0.0724	3.037	3.4844	3.1579	0.3983	0.3769	0.0651	0.0238	125.092	4.4074	2.8284	48.9003	3.9367
TCGA-B2-5641-01	1.2585	2.2414	1.1095	3.6518	33.7871	0.1703	1.8243	2.3045	0.1838	2.8753	NA	1.2262	0.0071	0.0287	0.0157	0.6599	0.0142	0.1644	0.1517	0.3472	0.6224	0.0693	0.0642	0.252	0.0014	1.1266	0.3329	1.3422	0.0107	0.2882	4.3227	0.0134	0.6725	2.7007	21.8518	1.1558	0.0378	0.064	0.7428	0.4812	0.0662	0.0173	0.0348	NA	3.2118	0.9506	0.9001	27.5982	0.0725
TCGA-B8-5159-01	0.6336	3.0905	0.5816	3.6608	35.4469	0.1937	1.4582	1.1344	0.2082	1.8901	0.0032	0.5697	NA	0.0627	0.0263	0.4466	0.0144	0.3754	0.0553	0.2134	0.5735	0.0792	0.0672	0.4371	3.1414	0.5931	0.3683	0.9969	0.0065	0.4445	1.6698	0.0029	0.3274	1.9948	21.7405	1.7348	0.0041	0.0974	1.2412	0.1578	0.0195	0.0263	0.0405	0.0014	2.1399	1.7233	0.2558	17.718	0.1105
TCGA-DV-5567-01	1.3273	183.844	0.9907	4.4623	46.3231	0.3012	1.7492	2.0654	0.3732	4.7651	0.0037	2.0198	NA	0.0837	0.0028	0.5784	0.0457	0.164	0.0159	0.1459	0.5432	0.1823	0.0176	0.6109	3.5642	1.0931	0.5514	1.8741	0.0561	1.017	2.4483	0.005	0.8766	2.7802	34.1694	0.1003	0.0047	0.0701	2.6247	0.0032	0.0217	0.0101	0.0717	0.2808	7.7503	0.8961	1.5371	23.3912	0.2464
TCGA-CJ-4895-01	1.8258	6.431	1.1775	3.3495	27.6478	0.3142	1.8364	3.3083	0.3918	6.1212	0.0048	1.9648	0.0082	0.327	0.1156	0.4638	0.0109	0.5738	0.5668	0.5744	0.381	0.2233	0.0923	0.3277	0.0049	0.5867	1.115	1.9545	0.0221	0.5984	9.291	0.0221	0.7047	4.2366	18.7971	4.3258	NA	0.1955	1.6389	0.281	0.0488	0.0862	0.0612	NA	28.2928	1.7206	3.3614	13.2266	0.4902
TCGA-B8-4151-01	1.1817	1.4645	1.0703	4.1382	97.9422	0.2214	3.4335	2.4205	0.2621	5.5106	NA	1.7912	NA	0.0333	0.6613	0.4288	NA	0.4493	0.0404	0.0777	0.4062	0.0901	0.0261	0.3161	2.0586	0.5718	0.4717	0.8761	0.0069	0.7345	4.4451	0.005	0.3401	4.891	69.9506	2.5639	NA	0.1611	1.9487	0.0673	0.0264	0.015	0.0691	NA	19.1916	1.9999	1.2112	32.4431	0.5303
TCGA-B4-5834-01	0.8158	18.2499	0.7778	3.096	34.7435	0.2013	1.6689	1.9377	0.4033	2.245	NA	3.3525	NA	0.0424	0.0528	0.185	0.004	0.062	0.0229	0.3386	0.4852	0.169	0.0405	0.5252	NA	0.8931	0.442	1.3273	0.0727	0.9725	2.1023	0.0065	2.2055	6.1506	33.6278	1.9293	NA	0.0572	2.4354	0.0965	0.0282	0.0582	0.0327	NA	6.3838	1.6862	0.3341	25.4313	0.3126
TCGA-CZ-4862-01	1.0135	5.4329	1.3635	2.2414	18.8533	0.2865	1.0411	2.1944	0.2662	4.7732	0.0051	3.8688	NA	0.1901	0.0533	0.933	0.0057	0.2473	1.3124	0.3018	0.2687	0.2016	0.0778	0.664	0.4291	0.6284	0.9612	1.6366	0.0194	1.1023	2.4252	0.0791	2.3208	3.099	13.6072	0.6995	0.1505	0.4217	2.8026	0.9914	0.0653	0.028	0.1909	0.0023	31.3646	1.9304	1.568	10.9037	0.3297
TCGA-BP-4164-01	1.2287	0.7115	1.962	3.3388	27.9576	0.3708	1.7887	0.8562	0.5053	5.3635	NA	2.2068	0.011	0.0768	0.2231	0.1698	0.0366	0.0263	0.0561	0.9228	0.5198	0.2034	0.0372	0.4907	12.3401	0.4457	0.7659	1.3728	0.0527	1.2658	4.1648	0.0119	0.578	4.0195	25.6727	2.1142	NA	1.0407	2.0704	0.2572	0.1937	0.0178	0.0347	0.0146	66.9327	2.4596	1.6816	18.7621	0.5041
TCGA-B8-4622-01	0.8023	2.9851	0.9297	3.1615	38.628	0.4124	2.5798	2.2186	0.4246	3.2069	0.0099	2.3436	0.0167	0.2507	0.4335	0.6431	NA	0.0265	0.3382	0.6738	0.3592	0.4377	0.0657	0.4075	0.0134	1.0618	0.6458	1.2011	0.0948	0.8798	4.9317	0.1078	2.39	4.4483	24.5467	1.6029	0.0316	0.3064	1.3985	0.251	0.0444	0.0539	0.0694	NA	21.0682	1.4347	1.4929	15.7473	0.6045
TCGA-BP-4177-01	1.276	126.823	1.1567	5.5029	105.405	0.2953	3.036	1.4897	0.304	5.84	NA	2.5649	NA	0.0616	0.024	0.3152	0.086	0.287	0.0112	0.1563	0.5512	0.1126	0.023	1.0783	0.0082	1.1727	0.3247	1.5657	0.0622	0.8975	2.4541	0.0128	1.7296	4.9515	65.3988	0.3596	0.0206	0.0439	2.8473	0.0248	0.0135	0.0496	0.0586	0.0695	5.3593	2.5429	0.3679	40.681	0.1386
TCGA-A3-A8CQ-01	0.8428	3.6912	0.7962	2.5909	22.2996	0.1191	1.0524	1.462	0.3981	9.7578	NA	1.4599	NA	0.476	0.293	0.2035	NA	0.3587	0.1353	0.2717	0.5546	0.1154	0.0089	0.3601	9.6068	2.2029	0.8398	1.3016	0.0557	0.4987	4.5704	0.0256	0.6239	3.9744	26.8038	1.7516	0.006	0.3419	1.9605	0.1068	0.0441	0.0128	0.0704	NA	22.6297	1.394	2.32	17.6647	0.3927
TCGA-BP-4770-01	0.894	165.674	0.6723	8.9893	36.6452	0.0615	2.425	1.9421	0.2523	3.1318	NA	1.5992	0.0352	5.8567	0.183	0.1086	NA	0.571	1.1719	0.5719	0.2084	0.9242	1.038	0.2099	0.0705	0.7473	0.3804	2.2358	0.0432	0.6136	4.9336	0.0095	3.1783	6.6676	56.8735	1.5379	NA	0.0454	1.0888	0.0914	0.1945	1.3325	0.2141	0.0065	4.1709	0.6306	0.6649	40.4531	0.2328
TCGA-CZ-5458-01	1.2331	1.0641	0.665	3.7401	27.6679	0.1522	1.1334	2.8003	0.2302	2.8672	NA	3.3024	0.0063	0.0172	0.242	0.4545	0.0042	0.0251	0.1137	0.315	0.5654	0.1289	0.0533	0.6172	0.0006	0.8513	0.632	1.1198	0.0425	0.5337	2.356	0.0238	1.9698	5.1191	18.335	1.3388	0.0335	0.1116	1.5017	0.2	0.0227	0.0153	0.0362	NA	5.2149	1.9982	0.4616	21.75	0.3052
TCGA-CJ-4887-01	1.3181	0.7722	1.4376	1.9872	27.9297	0.1715	2.1603	3.4237	0.2998	7.573	NA	5.8251	0.026	0.203	0.2941	1.7386	0.0173	0.5859	0.7175	0.7232	0.3183	0.0084	0.0537	0.4584	0.0026	0.9815	1.07	1.5438	0.0195	0.3322	6.9992	0.056	0.5858	4.36	21.3079	1.3693	0.0328	0.4061	2.3007	1.0667	0.116	0.007	0.0348	0.0023	27.4174	2.818	1.2541	19.0308	0.5844
TCGA-BP-4974-01	0.9376	9.1759	0.77	4.9445	32.3832	0.1568	3.2621	2.4923	0.724	24.6349	NA	3.2822	NA	0.704	0.1614	0.416	0.0158	3.2766	1.5781	0.6762	0.403	1.0318	0.0777	0.8616	18.2871	1.0868	2.4075	2.2869	0.1531	1.514	6.99	0.1	2.6931	4.0732	72.4444	0.9829	0.0685	0.9438	2.1983	0.3335	0.1061	0.1347	0.1597	0.0013	60.7436	1.5133	1.2	28.3652	0.7021
TCGA-BP-5001-01	2.1363	8.0986	1.2236	1.6289	17.7717	0.243	2.403	2.8756	0.7258	28.6984	0.0057	3.1435	0.1155	0.7	0.1144	0.0989	0.0575	1.0479	0.819	0.8486	0.501	0.449	0.0704	0.3904	4.9001	1.9248	3.2928	2.0734	0.1051	1.0353	7.4947	0.2151	1.3494	5.4816	25.9663	1.5511	0.0219	1.5543	1.9541	0.4245	0.0608	0.0778	0.138	0.0179	129.09	2.2653	2.2273	27.5776	0.8565
TCGA-B4-5377-01	0.8705	1.192	0.8556	2.8045	30.8135	0.2032	1.2489	1.4475	0.2216	9.0919	NA	0.7447	NA	0.0773	0.2559	0.4594	NA	0.1263	0.1345	0.1793	0.2529	0.0627	0.0251	0.6164	9.3003	0.7668	0.3329	0.9394	0.0208	0.3205	2.2411	0.0174	0.6751	2.2802	14.0638	2.0297	0.0451	0.1963	2.1628	0.2061	0.0529	0.0201	0.1381	NA	14.2674	1.2987	0.9912	21.338	0.1641
TCGA-BP-4973-01	1.5438	2.8058	1.2487	6.9098	44.7992	0.1713	2.7232	2.3607	0.5637	2.5911	NA	11.7996	0.016	0.261	0.1928	0.6038	0.0177	0.297	0.6097	0.9373	0.4459	0.467	0.0721	0.3199	0.0027	1.0469	1.0555	2.0042	0.0407	1.3141	8.6897	0.0676	0.6484	4.0004	45.6857	1.8773	0.0121	0.8623	2.2976	0.604	0.0959	0.0259	0.0965	0.0007	57.9464	1.8422	0.8703	23.8972	0.5499
TCGA-CJ-5677-01	1.8338	12.2055	0.7635	2.9249	24.9864	0.1744	3.2726	1.8364	0.0262	4.8568	NA	0.9519	NA	0.0783	0.1194	1.1255	NA	0.7209	0.0455	0.5949	0.4647	0.1317	0.1701	0.4421	1.3317	0.5941	0.4783	1.0873	0.0062	0.4268	4.1102	NA	0.9089	3.6121	26.6784	3.0859	NA	0.114	1.5229	0.0812	0.0077	0.0674	0.1884	NA	6.9455	0.6817	1.9398	62.2513	0.4242
TCGA-B0-4833-01	1.9246	2.3239	1.9166	2.5697	25.2555	0.2031	2.3024	2.0383	0.8246	5.7489	NA	4.4129	0.1262	0.8285	0.0333	0.1297	0.0251	1.3036	0.6194	1.0773	1.0018	0.2575	0.0355	0.5467	7.4887	1.6856	1.1707	2.682	0.0944	1.0859	8.9671	0.1121	1.9396	5.3975	46.1477	1.3844	0.0096	1.0826	2.8511	0.6482	0.2359	0.0918	0.17	0.0435	59.1379	3.4331	2.113	23.4891	0.8663
TCGA-B8-A7U6-01	1.1925	10.0124	0.6931	3.1347	50.4413	0.1451	4.2231	1.9346	0.2889	27.3947	NA	4.2773	NA	1.1093	0.1177	0.2747	NA	1.3848	0.2954	0.5758	0.3443	0.2078	0.006	0.6208	2.5625	0.9913	0.6237	1.4673	0.0272	0.8583	10.2599	0.0489	1.2587	3.5825	54.4337	1.9086	0.0324	0.4226	1.8834	0.1276	0.0808	0.1123	0.046	NA	46.3462	1.2796	2.5309	43.3129	0.5844
TCGA-BP-4332-01	1.0352	5.6299	1.1416	3.4957	51.9496	0.29	2.4125	1.8862	0.8396	8.3235	NA	5.3989	NA	0.5484	0.3512	1.3303	NA	0.1279	0.2226	0.5205	1.5824	0.5983	0.1141	1.0059	0.0378	0.9537	1.6891	1.4287	0.0659	0.9985	8.874	0.0433	1.2792	5.8834	57.9058	2.0903	0.0318	0.4374	2.1121	0.1416	0.0381	0.1301	0.0341	0.0019	26.426	1.8787	1.673	27.8466	0.5069
TCGA-CJ-6031-01	0.9878	25.5975	0.7462	3.8556	45.3567	0.1983	3.2348	3.2026	0.1966	3.3937	NA	2.0266	NA	0.1135	0.2296	4.0198	NA	1.5035	0.088	0.364	0.2176	0.1882	0.0964	1.3343	0.0015	0.7492	0.4023	1.2563	0.0267	0.5707	2.9934	0.0321	1.6057	3.7863	37.9435	1.8294	0.0564	0.0501	1.2635	0.4368	0.0295	0.1024	0.0192	NA	3.6493	0.9965	0.5084	31.3423	0.1894
TCGA-CZ-5452-01	1.0803	1.2589	1.3393	4.002	40.8873	0.2374	2.0976	3.7938	0.3475	3.5566	0.0044	5.1029	NA	0.0456	0.0954	3.3031	NA	0.2019	0.6943	0.3801	0.4226	0.029	0.0504	0.2595	0.0007	0.7751	0.6801	1.4523	0.0145	0.3882	4.5862	0.0282	0.3772	3.9671	35.9394	1.4278	0.0339	0.2074	1.8402	1.1866	0.025	NA	0.0386	0.002	15.15	1.8378	2.752	32.7924	0.3895
TCGA-CW-5591-01	0.5669	2.335	1.0626	3.7129	26.5877	0.0591	0.7075	1.5813	0.0268	6.3384	NA	0.2783	0.0071	0.2696	0.0251	0.0731	NA	0.0057	0.0091	0.0951	0.6102	0.1314	0.06	0.2776	NA	1.5374	0.3712	1.5388	0.0011	0.4181	1.0551	0.0441	4.3179	2.3728	11.0316	0.7775	0.0054	0.0199	1.1603	0.0332	0.0044	0.1495	0.1102	0.0019	1.9771	1.4992	0.159	9.4643	0.1538
TCGA-A3-A8OU-01	1.5855	9.9141	0.8988	2.3376	31.7049	0.1767	1.8203	2.2041	0.6002	10.6566	0.0047	2.4722	0.008	0.2037	0.0386	0.0818	0.0106	0.1581	0.6208	0.3541	0.3458	0.3558	0.0851	0.3057	7.5	0.9663	0.6411	1.5879	0.0321	0.7393	8.1141	0.03	0.6961	4.4306	28.3365	1.323	0.0121	0.2633	1.8141	0.2767	0.0552	0.0257	0.0274	NA	40.8046	1.381	2.4208	28.8265	0.4857
TCGA-B0-4700-01	1.3731	5.3167	1.0693	3.4336	24.0659	0.1235	5.3479	2.3508	0.4266	6.6342	NA	4.3282	NA	0.813	0.0485	3.1589	0.0061	0.9623	0.9824	0.7703	0.1649	0.4992	0.2115	0.4904	0.3406	0.8145	0.538	1.3933	0.0343	0.568	18.5206	0.0938	0.9848	4.626	33.046	1.3513	0.1181	0.2058	1.6221	0.8854	0.075	0.2002	0.0184	NA	9.1748	1.7162	0.5536	25.2984	0.5015
TCGA-BP-5187-01	1.1732	5.2266	0.8428	5.7711	46.5138	0.3496	6.094	1.5839	0.4142	4.8808	NA	3.408	0.0701	0.1954	0.0494	1.009	0.0279	0.3789	0.0867	0.3049	0.6932	0.3952	0.2051	0.8402	0.0407	1.1184	0.5043	2.2988	0.0923	1.2141	2.6917	0.0944	2.1516	3.9086	43.12	3.3761	0.1062	0.1337	2.7185	0.5239	0.1233	0.0453	0.189	0.0576	10.3995	1.6855	1.6659	35.0617	0.1961
TCGA-BP-4355-01	1.4414	3.588	1.0605	2.5292	29.0649	0.1718	3.1096	3.5743	0.5355	13.7373	NA	4.5599	NA	2.1451	0.0903	0.4055	0.0262	0.301	0.2797	1.13	0.4196	1.0275	0.0444	1.6969	12.8096	1.0261	3.0916	2.3911	0.3021	1.7016	4.9435	0.0743	3.7427	5.5233	51.2088	1.0721	0.0119	1.4711	3.2244	0.1064	0.1016	0.1021	0.1855	0.0052	91.1013	1.9046	1.6061	33.3746	0.973
TCGA-CJ-5672-01	1.024	3.9361	1.1158	2.1473	18.4425	0.2216	1.5237	2.3235	0.3578	4.5613	0.0067	0.9855	NA	0.0409	0.0853	2.0484	NA	0.2353	0.1884	0.2998	0.3156	0.0885	0.1089	0.4269	0.016	1.1409	0.3475	1.1057	0.0375	0.5497	2.3758	0.0153	1.2193	3.2932	11.5907	0.5683	0.0431	0.1405	1.4096	0.4432	0.0578	0.0736	0.0751	0.0015	6.0178	1.7467	1.5584	17.2725	0.1448
TCGA-DV-5565-01	1.3657	12.4885	0.5574	3.112	16.344	0.1172	1.5174	2.8155	0.2105	7.7912	NA	2.0397	NA	0.1371	0.0518	0.7447	NA	1.2593	0.0494	0.4209	0.5257	0.176	0.0357	1.0907	0.0961	0.9215	0.4702	1.1546	0.0203	0.4276	11.1672	0.0146	1.3469	3.6838	19.3987	1.1169	0.0137	0.0482	2.5146	0.0987	0.0292	0.0512	0.0182	0.0048	9.0257	1.0247	0.6399	24.8446	0.2878
TCGA-DV-A4VX-01	1.0405	5.417	1.7577	1.8527	4.2774	0.1701	5.2421	0.9818	0.8206	9.4474	NA	3.745	0.0249	0.0406	0.0055	0.5114	0.0165	0.1483	0.2171	0.5259	1.0014	0.979	0.1959	0.321	0.0062	0.5131	0.6876	0.8901	0.0149	0.6591	20.0718	0.0201	0.3891	6.0714	25.0644	2.6743	0.0188	1.3599	3.0789	0.2452	0.2818	NA	0.0749	0.0379	35.2657	2.9022	5.4204	45.3451	1.4863
TCGA-BP-4325-01	0.7304	3.4884	1.1059	3.3256	35.1483	0.3132	2.0227	1.6655	0.7696	4.6389	NA	2.9949	0.0293	0.7601	0.1163	0.3769	0.0097	0.6235	0.58	0.5953	0.3955	0.1639	0.0165	0.5024	15.3837	1.2965	1.0728	1.8037	0.0395	0.7388	8.0123	0.0375	0.4797	3.9993	26.1336	2.4975	0.0111	0.5531	2.5454	0.4795	0.0509	0.0178	0.1241	0.0078	53.0924	2.3492	4.4101	23.4504	0.6526
TCGA-CJ-6032-01	1.399	0.7691	1.6314	2.061	15.8726	0.1954	0.6093	1.9699	0.0952	14.7191	0.0033	0.4059	NA	0.0752	0.3312	0.4615	0.0075	0.2319	0.0531	0.281	0.4603	0.1036	0.0568	0.5897	4.7771	0.9261	0.4201	1.7765	0.0285	0.3033	2.9795	0.003	0.9481	2.1249	7.2804	1.6757	0.0212	0.0708	1.2754	0.134	0.0389	0.0181	0.008	NA	8.4849	1.2532	1.4329	12.052	0.1142
TCGA-B0-5709-01	0.7509	1.7248	0.66	2.6675	23.4186	0.1777	1.086	2.2718	0.1658	4.6379	NA	0.709	NA	0.0977	0.6352	1.537	0.0039	0.205	0.1066	0.1181	0.4392	0.3077	0.1154	0.8936	1.7641	0.8178	0.2747	1.1252	0.0263	0.5261	2.4392	0.0363	1.2982	2.4468	16.0521	1.4529	0.2575	0.0625	1.4247	0.4899	0.0189	0.0948	0.0336	0.0062	3.6627	1.327	1.4325	22.9245	0.1565
TCGA-BP-5202-01	1.3743	3.3199	0.9405	3.728	46.7652	0.2136	2.1217	1.3276	0.2628	13.4267	0.0033	1.0049	NA	0.071	0.0221	0.4013	0.0074	0.5185	0.0466	0.3148	0.4261	0.0163	0.0408	0.4335	0.0017	0.7472	0.396	1.4765	0.0242	0.6935	3.9775	0.0045	0.456	2.4215	44.0216	1.6541	NA	0.1329	1.534	0.0868	0.0511	0.009	0.0144	NA	9.4819	1.0938	0.5504	22.3914	0.156
TCGA-CJ-4897-01	0.8619	2.3388	0.8136	4.5296	42.8398	0.1561	3.0422	1.458	0.191	3.7146	NA	0.8467	NA	0.0634	0.1361	0.5467	0.0101	0.3059	0.058	0.2566	0.3263	0.6694	0.0883	0.7361	2.0678	1.0826	0.5034	1.1914	0.05	0.7655	1.7916	0.015	1.3713	2.8684	28.084	1.7685	0.0192	0.1278	1.4331	0.1183	0.0188	0.0287	0.0973	NA	7.3033	1.6965	1.2235	28.9234	0.1288
TCGA-B0-5096-01	0.9981	0.9697	0.9899	4.4884	45.9128	0.2202	1.7563	0.9479	0.1327	3.8487	NA	1.4477	NA	0.1939	0.004	0.4247	NA	0.3429	0.0885	0.4981	0.6086	0.3212	0.0826	0.22	2.0969	1.6955	0.4386	1.6197	0.0137	0.6215	4.8803	0.0074	0.7651	3.099	57.8456	0.4401	NA	0.1158	0.445	0.1334	0.0227	0.0074	0.0632	NA	6.1848	0.6788	1.0986	15.3414	0.0817
TCGA-BP-5199-01	1.0403	85.7731	0.9186	2.2847	23.0788	0.1347	4.4468	3.4111	1.2206	10.0798	NA	5.9909	0.0064	0.7038	0.0869	4.4188	0.0085	1.1438	0.7989	0.7139	0.4007	0.9903	0.0931	1.0019	0.0013	1.8741	1.2444	1.9802	0.08	0.9992	10.3844	0.0291	2.1888	4.7968	35.923	1.0152	0.082	0.5339	2.7278	0.6609	0.0741	0.1596	0.1059	0.0127	24.5609	1.7295	2.5314	45.9358	0.9635
TCGA-BP-4161-01	0.6695	0.7566	0.9472	2.896	25.5088	0.3698	1.5251	2.2809	0.5231	4.5149	NA	4.3917	NA	0.1745	0.6998	1.98	0.0046	0.1749	1.2495	0.8	0.3555	0.3811	0.0735	0.3107	0.0021	0.5135	0.9887	1.6773	0.0288	0.8555	10.3339	0.0759	0.584	3.7185	31.4352	1.6849	0.0521	0.6307	1.212	0.8068	0.046	0.0111	0.1539	0.0082	26.9408	1.806	1.6168	14.4241	0.7871
TCGA-AK-3443-01	0.7593	1.368	2.4274	2.3447	24.4617	0.1049	0.6755	0.6764	0.0733	26.1384	NA	0.6104	NA	0.0571	0.0029	NA	0.3439	0.0823	0.0106	0.053	0.6136	0.1196	NA	0.2885	0.0026	1.3766	0.5846	1.7676	0.0019	0.4316	1.7378	0.0052	1.4707	3.3337	16.5149	0.0498	NA	0.9024	1.6542	0.0269	0.0064	0.1204	0.1486	0.0017	213.875	3.8042	0.0824	13.7891	0.247
TCGA-DV-5573-01	0.976	3.2456	1.2664	2.3886	19.1129	0.1952	1.5219	2.8308	0.4507	6.8456	0.0092	4.921	0.0624	0.2368	0.024	2.6843	0.0104	0.1053	0.3671	0.4074	0.6364	0.3788	0.0351	0.4838	0.0429	1.0291	1.046	1.8168	0.0152	0.4213	3.3278	0.0881	2.0373	4.1006	32.7633	1.0746	NA	0.4393	2.4659	1.0841	0.0598	0.1008	0.0447	0.0031	14.3342	2.066	2.6603	21.2766	0.3568
TCGA-BP-4797-01	1.1283	2.984	1.0754	3.8106	29.8076	0.1679	1.497	1.2076	0.0733	5.8889	NA	0.6512	NA	0.0882	0.0676	1.5142	NA	0.0634	0.0971	0.3379	0.8045	0.0954	0.0932	0.3753	0.0018	1.3625	0.503	1.081	0.0239	0.3994	7.3956	0.0248	0.7471	2.4277	21.4404	1.9054	0.0558	0.0774	0.8602	0.2739	0.0281	0.0347	0.0475	NA	5.3936	0.8643	1.0753	23.1496	0.1327
TCGA-CZ-4857-01	0.7041	5.3106	1.5167	6.3935	55.8562	0.1758	6.1291	1.9174	0.7078	4.8396	NA	8.2307	0.0092	0.3569	0.2236	1.0439	NA	0.066	0.5858	0.7753	0.4633	0.6729	0.1558	0.5702	0.0028	0.8452	0.8492	1.5651	0.0166	0.9301	6.4247	0.082	0.6787	4.6558	54.2469	2.3851	0.014	0.4504	2.0982	0.2395	0.0309	0.1418	0.0424	0.0012	20.7012	1.5787	3.6095	34.4851	0.6456
TCGA-BP-4763-01	0.693	17.6732	1.0918	4.4892	35.6878	0.4344	3.9309	2.5217	0.1422	6.61	NA	0.9901	0.0078	0.1343	0.0481	NA	NA	1.1785	0.044	0.1697	1.1021	0.3793	0.101	0.7051	3.5427	0.69	0.5304	1.6356	0.0735	1.0772	3.6028	0.0105	1.6804	4.1311	37.3596	2.3203	0.0118	0.0635	2.0499	0.1944	0.0377	0.0442	0.1298	NA	5.6958	1.5938	2.6209	21.8269	0.1985
TCGA-CJ-4893-01	1.0021	0.7291	1.0529	1.7083	15.6512	0.2345	1.0673	2.9195	0.2077	3.4249	NA	0.5628	NA	0.1407	0.0767	0.278	0.012	0.5349	0.2109	0.3464	0.853	0.2044	0.0203	0.5558	3.6032	0.9232	0.591	1.3833	0.0306	0.473	3.2174	0.0081	1.7022	3.1273	12.6696	1.3662	0.0364	0.1567	1.224	0.29	0.0447	0.034	0.0586	NA	19.7807	1.2089	2.7224	16.1221	0.1604
TCGA-BP-4965-01	0.9009	1.8536	0.7974	3.9406	44.0852	0.2096	1.4229	2.219	0.1206	3.2569	0.0026	0.8607	NA	0.2431	0.1882	0.2465	0.0058	0.7034	0.088	0.247	0.632	0.4958	0.1177	0.4997	0.0004	1.0245	0.6883	1.267	0.0593	0.7116	2.8469	0.0223	1.7529	3.8113	24.7033	1.7794	0.0066	0.1871	1.9134	0.1403	0.061	0.0423	0.0863	0.0006	10.0974	1.2215	2.246	25.1209	0.3049
TCGA-CJ-5689-01	0.9036	204.145	0.7366	2.6513	21.4631	0.3008	1.7151	2.763	0.1191	5.639	NA	1.2361	NA	0.0765	0.0696	1.9487	0.0052	2.4293	0.2757	0.1213	0.2929	0.2226	0.0889	0.449	0.0008	0.8472	0.2952	1.3017	0.0579	0.7005	6.4805	0.017	1.7264	4.3588	18.0557	1.2244	0.0239	0.0465	1.9865	0.1967	0.0567	0.1149	0.034	0.0042	5.521	1.3546	1.0851	17.8436	0.1808
TCGA-B0-5084-01	0.5594	11.1132	3.3942	6.9711	69.3299	0.2186	5.0561	1.3304	0.4149	3.5008	NA	6.7819	0.1201	0.1903	0.0231	2.892	0.005	0.477	0.2715	0.452	0.4889	0.175	0.0422	0.3181	1.2127	0.9816	0.9572	0.8447	0.0236	0.8543	1.4979	0.0162	0.83	10.4075	137.209	3.3453	0.0057	3.6202	6.7956	0.1596	0.0316	0.0849	0.5055	0.004	39.5273	2.2979	3.2892	132.345	0.8489
TCGA-A3-3382-01	1.0623	1.8003	0.9198	4.4697	45.8682	0.3614	4.3287	1.2001	0.4977	3.0815	NA	4.3743	NA	0.3962	0.3834	0.6046	0.0312	0.2929	0.509	0.6273	0.7431	0.0076	0.0794	0.2819	0.0031	0.9182	0.7904	1.7029	0.0293	0.8354	6.9576	0.0443	1.5166	4.4791	82.0587	1.9122	0.0059	0.6288	1.4843	0.4314	0.1612	0.0444	0.1169	NA	40.8791	2.1535	6.8844	30.5969	0.3888
TCGA-B0-4945-01	0.7853	0.8528	0.9958	1.7372	19.8014	0.1911	0.9539	3.3099	0.2423	20.7853	NA	1.3563	NA	0.6644	0.0302	0.0881	0.0341	0.2384	0.3007	0.3573	0.4814	0.4164	0.1109	0.7873	7.2664	0.8317	1.3947	2.4681	0.0961	1.1152	2.8113	0.0415	3.562	3.4242	11.1352	0.6651	0.0195	1.1197	1.9083	0.1779	0.0499	0.0346	0.0835	0.0023	34.9423	1.9524	3.3947	10.2879	0.109
TCGA-B8-5552-01	0.9393	4.2632	0.4376	2.7573	30.411	0.1583	1.4595	1.9528	0.2059	7.2139	NA	1.3846	NA	0.2332	0.1176	1.871	NA	0.4291	0.2162	0.2203	0.3522	0.6604	0.0444	1.4988	4.6077	0.8224	0.7729	1.4645	0.0336	0.5763	3.4977	0.049	2.2181	3.7146	24.2619	1.6288	0.0735	0.1004	1.6332	0.3463	0.0278	0.1079	0.04	0.0008	7.7207	1.1748	1.4312	16.0559	0.432
TCGA-CZ-5987-01	2.2461	1.6006	1.1084	2.443	25.87	0.2265	1.6891	1.9689	0.476	2.7907	NA	2.7882	NA	0.0318	0.6671	1.2293	NA	0.1901	0.1208	0.387	0.5972	0.0258	0.0822	0.2123	0.0013	0.3759	0.2292	0.6708	0.0179	0.3905	5.9285	0.0107	1.4247	4.3031	15.8912	2.0918	NA	0.0782	2.5412	0.2827	0.0971	0.0322	0.1334	0.0053	11.7773	1.37	2.6889	22.8226	0.3041
TCGA-DV-5574-01	1.109	4.4901	1.7164	4.4893	27.987	0.1983	1.754	3.2014	0.2761	7.1405	NA	0.9072	NA	0.088	0.0843	2.9498	NA	1.1937	0.0786	0.2247	0.6846	0.1928	0.0478	1.8462	NA	0.8324	0.3449	1.1321	0.035	0.6209	4.0711	0.0286	2.7869	4.4522	26.3912	1.0173	0.0054	0.0536	1.8052	0.3162	0.0123	0.0573	0.0467	0.0047	6.1542	2.0882	0.988	22.2134	0.2252
TCGA-CZ-5454-01	0.9622	11.4096	1.3628	8.9802	82.8732	0.2194	4.666	2.2367	0.8068	2.76	NA	4.5593	NA	0.0272	1.6553	9.8235	0.0077	0.374	0.0433	0.2457	0.5331	0.0282	0.0457	0.2196	NA	0.5912	0.2629	1.5914	0.0087	0.7987	6.8995	0.0125	0.6039	7.7173	100.412	3.0119	0.022	0.0652	3.8048	0.1688	0.0331	0.0235	0.0117	0.0015	7.9624	1.6099	0.874	40.1484	0.1329
TCGA-BP-4159-01	0.968	14.7539	1.2051	3.4542	53.8527	0.2488	5.1227	3.1975	0.4099	6.0177	NA	3.349	0.0117	0.1383	0.041	0.2994	0.0077	1.1479	0.0678	0.2254	0.5323	0.4868	0.0655	0.8841	0.063	1.1076	0.5329	1.5906	0.115	0.7519	6.8726	0.0125	1.7227	5.9965	126.005	1.9184	0.0088	0.1241	2.4719	0.0604	0.0317	0.0753	0.0768	NA	9.2303	1.5818	0.725	53.9298	0.1925
TCGA-CJ-4904-01	0.9348	10.7366	0.739	3.2769	28.1425	0.0947	1.8124	2.1307	0.1086	8.4185	NA	0.5636	NA	0.0133	0.2732	1.3851	NA	0.1616	0.0148	0.1471	0.398	0.42	0.0372	0.6343	2.8967	0.6034	0.2553	1.1822	0.0677	0.5176	2.7714	0.0055	2.316	3.7112	20.4504	1.0286	0.0269	0.0314	1.825	0.0765	0.0441	0.0329	0.0365	0.0007	4.9451	1.3272	1.1076	17.5292	0.2457
TCGA-B8-5158-01	1.5699	10.4808	1.1253	3.2833	29.3984	0.2429	1.3115	2.5847	0.3177	2.6584	NA	4.454	0.0062	0.0136	0.2391	0.7057	0.0083	0.1587	0.2224	0.4768	0.416	0.1456	0.1509	0.2013	NA	0.7528	0.2634	0.9407	0.0177	0.3962	5.7131	0.0084	0.3576	2.6796	15.0544	3.7035	0.0236	0.1032	1.169	0.3433	0.0572	0.005	0.0304	0.0066	4.8944	1.3057	0.4571	18.0085	0.1904
TCGA-B0-4838-01	0.9681	1.9503	1.4025	2.5331	21.3594	0.3058	1.2744	2.1316	0.3304	9.8537	NA	2.1264	0.0309	0.2189	0.2043	0.1589	0.0154	0.0676	0.4807	0.7372	0.7181	0.3456	0.0304	0.7815	13.039	0.8111	0.6719	2.1434	0.0613	0.6694	8.4326	0.025	0.9411	3.7743	24.0039	0.8907	0.0176	0.5116	1.5241	1.0832	0.2087	0.0375	0.0776	0.0184	13.5162	1.7847	3.5052	20.2559	0.4718
TCGA-B0-5399-01	1.0362	20.4313	1.2004	4.5642	47.2515	0.2673	2.865	2.4941	0.6075	5.7728	0.0042	3.8023	0.0141	0.4695	1.7403	1.0155	0.0141	0.1963	0.3618	0.487	0.5312	0.5075	0.0873	0.4878	0.0014	0.9954	0.6444	1.2702	0.0296	0.8517	6.6593	0.1805	0.9924	4.7581	42.9154	1.8836	0.0214	0.5619	2.2184	0.3625	0.0306	0.0513	0.0749	0.0028	15.9068	1.9874	2.5878	21.2357	0.4037
TCGA-BP-4970-01	1.0691	3.1823	0.7382	3.4658	24.7686	0.1762	1.0764	1.7757	0.2471	6.5198	NA	0.8365	0.0046	0.1647	0.1365	0.1427	0.0184	0.2647	0.1338	0.1532	0.7208	0.1034	0.0286	1.2069	0.0014	0.8562	0.5229	1.1639	0.018	0.7283	1.6752	0.0199	1.8428	2.9035	17.3318	1.7049	0.0245	0.1557	1.7817	0.2497	0.0556	0.1085	0.1499	0.0006	8.9343	1.6149	1.7564	23.8494	0.1882
TCGA-BP-4342-01	0.9146	100.483	1.6073	5.3126	38.6628	0.2314	4.1685	1.9104	0.7574	5.8645	NA	3.1442	0.0613	1.2233	0.1409	0.7349	0.0181	0.5465	0.9657	0.9386	0.635	0.589	0.3064	0.5544	0.0157	1.0728	1.3589	1.5802	0.0397	1.3399	6.3953	0.1302	1.0419	4.2402	77.2422	3.6261	0.0567	0.5136	3.3849	0.5936	0.1273	0.1651	0.0488	0.0117	34.2021	2.5068	1.4505	23.9156	0.9696
TCGA-CJ-4886-01	1.0065	22.6047	0.9476	3.7066	33.5596	0.2083	2.0022	2.3164	0.2388	6.9122	NA	1.0959	NA	0.3795	0.103	0.7511	0.0049	1.1672	0.2883	0.4373	0.3421	0.1846	0.0493	0.6623	4.1006	1.2202	0.8277	1.3792	0.0667	0.717	3.4807	0.0374	1.6459	3.0257	34.1511	1.8509	0.0553	0.1741	1.7755	0.4095	0.0326	0.0591	0.0712	0.0068	14.4824	1.5729	0.8455	17.337	0.3159
TCGA-BP-4963-01	0.9994	0.6594	0.7487	5.2009	23.6137	0.2957	1.9973	2.7113	0.3849	8.899	NA	3.292	NA	0.2705	1.6095	1.5741	0.009	0.4056	0.6991	0.7087	0.5072	0.6416	0.023	0.3158	0.0014	0.8049	0.9245	1.5218	0.0672	0.6286	9.5117	0.044	1.0326	4.3039	26.0144	1.2809	0.0361	0.5171	1.0787	0.4379	0.0818	0.0385	0.0605	0.0018	31.1457	1.3555	2.2513	9.9921	0.4326
TCGA-B0-5710-01	1.4285	10.5316	0.9005	2.705	21.5194	0.1901	1.1173	3.2228	0.5083	3.1498	NA	1.891	NA	0.0733	0.1332	0.5051	0.0151	0.8351	0.0385	0.3302	0.5578	0.2424	0.0255	0.518	0.0023	0.6891	0.4517	1.5798	0.0656	0.714	3.6641	0.0326	1.8393	5.9926	18.2203	1.5574	0.0172	0.2777	2.5746	0.2118	0.0983	0.0367	0.0564	0.002	8.6519	1.5778	1.2335	18.5953	0.2691
TCGA-B2-4102-01	1.0778	0.3568	1.3772	2.1516	21.4649	0.334	1.1021	2.267	0.2868	6.7668	NA	4.8899	0.0136	0.5363	0.099	0.6302	0.0181	0.406	0.4013	0.4403	0.7475	0.2383	0.0996	0.4835	0.0314	1.3463	1.3215	1.7108	0.054	0.7364	3.2798	0.055	1.3271	3.7865	14.1093	1.1143	0.0206	0.8308	1.7355	0.35	0.0346	0.011	0.0723	0.0018	32.1287	1.5896	2.2721	14.242	0.3551
TCGA-A3-3362-01	1.2518	4.8974	1.0562	3.3602	37.6347	0.255	1.952	2.2788	0.3046	7.7543	NA	3.3896	0.009	1.212	0.083	0.1846	0.0119	0.2711	0.2236	0.6267	0.3967	0.3664	0.0606	0.5103	7.0744	1.3262	1.0882	1.809	0.0604	0.8385	3.6941	0.0532	1.6722	4.0859	32.7941	1.581	0.0068	0.5613	1.8167	0.177	0.0378	0.0726	0.0592	0.0024	33.378	1.8014	1.5866	18.113	0.4223
TCGA-B0-5109-01	0.8671	32.3345	1.7323	8.8289	57.1531	0.0407	5.1426	2.0957	0.238	3.6282	0.0099	14.5289	1.1114	3.5789	0.0371	2.2496	NA	0.0669	1.2825	0.3878	0.1639	0.6053	0.0615	0.3569	0.0076	0.9756	0.3763	1.1686	0.2845	0.3224	6.749	0.2107	1.3645	7.1672	85.0939	0.4775	0.0255	0.2242	2.4917	1.0832	0.0177	0.4355	0.1593	0.0279	15.3667	1.198	1.272	72.1829	1.1022
TCGA-B0-4817-01	0.6816	0.8749	1.394	2.8106	12.729	0.3081	2.8899	1.5968	0.8098	6.8677	NA	2.6852	0.0391	0.1375	0.0688	1.0705	0.0259	0.2896	0.3929	0.8179	0.8483	0.544	0.1611	0.18	0.0443	0.624	0.7531	2.0051	0.0156	0.6421	6.1672	0.0596	1.3105	5.3166	23.5896	4.2387	0.0197	1.1898	2.0802	0.1824	0.0709	0.2315	0.056	0.0069	31.2525	2.2128	5.5144	41.0204	1.1088
TCGA-CJ-5675-01	1.1443	6.3286	2.4479	2.4507	38.6875	0.2521	2.0207	3.5458	0.1168	2.554	NA	0.9428	NA	0.0082	0.4821	2.0879	NA	0.2079	0.0601	0.3186	0.4642	0.0201	0.0271	0.6029	NA	0.9739	0.1449	1.2196	0.0072	0.3396	3.8544	0.013	1.264	3.7496	38.6017	1.8076	0.0156	0.0386	2.5253	0.611	0.0486	0.0056	0.0415	0.0018	2.6239	1.7764	3.2211	35.4368	0.1751
TCGA-CJ-4635-01	0.8265	7.5369	1.4475	3.8208	29.8046	0.3375	2.6915	2.443	0.4933	5.1934	0.0058	4.5715	NA	0.2799	0.0994	0.9582	0.0195	0.5458	1.1168	0.8377	1.7896	0.3242	0.0773	0.1929	0.0265	1.3609	1.0766	1.4805	0.0499	1.4468	6.8659	0.0555	0.9725	4.4185	43.2592	1.8143	0.052	0.5365	1.5166	0.8198	0.1422	0.1031	0.1379	0.0078	59.4504	2.6697	0.9211	16.2759	0.4117
TCGA-BP-5173-01	0.7439	2.3456	1.7848	6.2824	65.8266	0.2981	5.2763	1.6673	0.1147	3.2094	NA	0.7964	NA	0.0859	0.1254	1.8765	NA	0.087	0.2191	0.2112	0.3965	0.3548	0.193	0.4016	0.0007	2.0513	0.3247	1.3772	0.0371	0.4636	2.9626	0.0039	2.329	4.3942	70.3592	0.7706	0.0387	0.1126	1.5926	0.3676	0.0235	0.0413	0.0335	0.001	5.8095	2.791	2.0112	43.3268	0.1857
TCGA-B0-5713-01	0.8764	0.5221	1.4834	3.0717	31.9656	0.1787	1.1224	3.2305	0.2559	8.5517	NA	0.6601	NA	0.1469	0.1261	0.2289	0.0169	0.4248	0.1111	0.2539	0.5362	0.1237	0.0322	0.5103	6.4869	0.9825	0.4845	1.2357	0.0457	0.6277	2.6593	0.0223	0.8189	3.1627	16.9611	1.0969	NA	0.1356	2.1587	0.1288	0.0835	0.0514	0.0511	NA	10.5149	1.6193	1.4441	10.0775	0.2508
TCGA-BP-4986-01	0.6197	8.3824	0.7068	5.6385	38.4489	0.2498	2.3674	1.9486	0.2948	16.7801	0.0068	9.0845	0.0232	0.5821	0.1581	0.8335	0.0192	0.6812	0.6498	0.3004	0.5358	1.1314	0.0749	0.3986	0.0041	1.131	1.1219	1.8243	0.0511	0.8875	4.8375	0.0374	3.0466	3.6628	48.047	1.2047	0.0132	0.5359	1.4984	0.3066	0.1219	0.0936	0.0299	0.0008	43.8782	1.4419	1.6939	29.0462	0.4418
TCGA-B0-5120-01	1.2621	7.1254	1.044	4.2373	45.8176	0.2108	2.9531	1.4944	0.5371	17.5759	NA	3.0526	NA	0.5278	0.0422	0.4544	NA	0.4333	0.2063	0.5364	0.6098	0.2864	0.0539	0.7448	9.5083	1.21	0.848	1.4381	0.0584	0.9356	4.777	0.0238	3.3629	4.6887	47.2067	1.7689	0.0335	0.188	1.3511	0.2638	0.0985	0.1549	0.0254	0.002	14.5306	1.2969	1.8911	21.2597	0.3559
TCGA-B8-5163-01	0.9407	5.6852	1.0472	3.8548	24.2624	0.1372	2.2346	2.5574	0.1543	5.4695	0.0032	1.1705	NA	0.1574	0.0889	0.6729	NA	0.6849	0.3303	0.2775	0.2206	0.3128	0.1043	0.6671	3.3991	0.4929	0.3466	1.2541	0.0661	0.521	2.728	0.0323	1.4505	3.3573	14.9106	1.2018	0.0165	0.0749	1.0289	0.5718	0.0554	0.1191	0.0563	NA	3.182	1.347	0.3292	20.8623	0.215
TCGA-CJ-4894-01	0.6456	0.5451	0.8566	4.6537	40.8829	0.3399	1.5795	2.562	0.2964	3.5997	NA	1.7679	NA	0.2158	0.5613	0.5896	0.0212	0.4102	0.6292	0.3025	0.5084	0.4645	0.1398	0.4504	0.0038	1.5124	0.8446	1.8591	0.0581	0.8494	3.8498	0.0206	2.3951	3.6296	28.4327	0.7398	0.0048	0.6843	1.8615	0.7573	0.1239	0.0412	0.0786	0.0008	16.8994	2.1859	4.1592	12.4191	0.1539
TCGA-CJ-4891-01	1.589	8.3312	1.3245	5.9075	25.9458	0.1415	4.1494	1.5434	0.6062	10.895	0.0055	7.4665	0.0278	0.205	0.0245	1.4779	0.0369	0.8403	0.4941	1.902	0.7538	0.1983	0.1982	0.4617	2.5473	0.6706	1.1238	1.5059	0.0236	0.7982	16.524	0.0325	1.1528	7.2555	45.2973	2.225	0.0211	0.2939	1.0996	0.3321	0.0758	0.18	0.0692	0.0037	33.7266	1.2968	1.0302	31.6372	0.7901
TCGA-CJ-4641-01	0.9938	3.7592	1.121	2.4843	20.0409	0.2727	1.405	3.0148	0.3346	8.415	0.0092	2.9892	NA	0.4544	0.0345	1.8513	0.026	0.2178	1.1276	0.6873	0.651	0.1826	0.163	0.6015	10.2923	0.7568	1.0335	1.9407	0.041	0.867	5.7357	0.1602	0.7082	3.974	18.2019	1.4772	0.1601	0.6389	1.9385	0.9955	0.127	0.0317	0.0359	0.0083	21.8786	2.418	1.6721	21.3093	0.4679
TCGA-T7-A92I-01	0.4787	8.1073	1.3327	5.302	10.078	0.1751	0.6046	1.7003	0.2403	10.7548	NA	1.6074	0.0059	0.1889	0.0674	0.2116	0.0039	0.0187	0.1615	0.1314	0.5574	0.0171	0.0596	0.3488	7.2488	1.2711	0.6731	1.3178	0.0018	0.7686	3.104	0.0174	2.9459	3.8051	6.4542	0.0504	0.0089	0.5937	2.5812	0.1282	0.0058	0.0761	0.0945	NA	139.293	6.816	1.2156	12.7154	0.2094
TCGA-AK-3458-01	1.0975	0.4658	3.2737	5.5346	137.895	0.3751	12.0057	4.4634	0.9603	3.3997	NA	26.5999	0.0364	0.0938	0.1228	0.9974	0.0081	0.3663	0.1323	0.8516	1.0356	0.4007	0.0682	0.3913	0.0437	0.6576	0.6698	1.2455	0.1088	1.8265	7.9729	0.1437	0.8985	14.0693	204.517	2.2933	0.0367	0.8569	4.4641	0.6608	0.2448	0.0588	0.0556	0.0386	25.5865	6.6364	5.6488	61.4856	1.0177
TCGA-B0-4703-01	0.8713	34.9177	0.674	2.5399	20.9889	0.1728	1.7334	2.3467	0.6024	5.3871	0.0088	4.6914	0.0074	2.3069	0.1375	0.3819	0.0247	0.1535	0.9404	0.6137	0.5232	0.8666	0.0878	0.5343	0.0045	0.8	1.1931	1.6936	0.0811	0.9359	4.7469	0.068	1.8778	4.454	22.6806	1.915	0.0675	1.1043	1.5672	0.5515	0.1822	0.2523	0.098	0.0039	10.7376	1.9771	1.7913	18.0836	0.5196
TCGA-B0-5106-01	1.2155	0.9755	1.2906	2.9737	26.1279	0.2813	3.9876	2.6744	0.8791	3.8136	0.0049	26.2713	0.0166	0.8761	0.0255	0.7233	0.022	0.3289	0.6517	0.644	0.465	0.4907	0.0372	0.5723	0.0099	0.7025	1.2429	2.0338	0.1003	1.1989	4.3045	0.0468	2.4743	5.9284	43.6464	0.9956	0.0063	1.627	2.4722	0.4682	0.0677	0.0803	0.1329	0.0033	62.5496	2.8018	3.4598	40.0355	0.7472
TCGA-B0-4846-01	0.7238	1.2999	0.9809	2.975	21.4736	0.2139	1.1002	2.4943	0.4017	16.2574	NA	1.1287	0.0068	0.2125	0.2665	0.5592	0.0045	0.0594	0.2745	0.5467	0.3999	0.1123	0.0382	0.6853	9.4808	0.7962	0.9162	1.5215	0.0539	0.8528	7.1378	0.0934	1.2967	2.9308	11.56	1.9019	0.0154	0.4271	2.1601	0.4799	0.0766	0.0055	0.0585	0.0027	25.5755	1.4946	2.1969	9.3082	0.4842
TCGA-CJ-4643-01	1.1227	2.8506	0.8363	2.9267	25.8475	0.2068	1.27	1.9792	0.3317	6.481	0.0078	1.8732	0.0198	0.4188	0.093	0.6443	0.0044	0.346	0.2819	0.6212	0.4126	0.6283	0.0037	1.2446	19.4621	0.4821	1.2734	2.1233	0.1697	1.042	4.1549	0.0497	1.7084	3.5715	19.3636	2.0598	0.04	0.9008	2.3808	0.3287	0.0384	0.0267	0.0908	0.0035	48.8494	1.5993	2.5385	15.1444	0.5452
TCGA-BP-5007-01	1.3751	4.9504	1.2938	3.2089	37.6025	0.1931	2.2773	2.2527	0.3647	7.3832	NA	5.583	0.0379	0.3579	0.3501	0.6161	0.0209	0.6969	0.3361	0.5499	0.5859	0.6131	0.0497	0.471	0.0057	1.0856	1.6733	1.6277	0.0472	0.907	2.7944	0.0289	1.9045	4.6653	35.2918	1.7075	0.0334	0.8525	2.289	0.4649	0.057	0.0408	0.076	0.0017	41.3438	1.8624	0.5325	29.7174	0.3048
TCGA-CJ-4901-01	0.7957	9.4504	0.8074	5.9158	29.1216	0.2493	6.3544	3.334	0.6643	6.0355	NA	6.6299	0.0682	0.3369	0.184	5.1703	0.017	0.2032	1.6058	0.772	0.4853	0.9693	0.1582	0.33	0.0051	0.7871	1.1267	1.3181	0.0421	0.7605	21.8419	0.1675	2.6233	4.4571	22.3676	2.1724	0.142	0.5689	1.6303	1.7297	0.2101	0.0345	0.0782	0.0203	36.1287	1.4706	1.4686	30.2356	0.8562
TCGA-BP-4982-01	1.0647	3.757	1.1874	3.9458	32.7783	0.2133	1.2195	2.2659	0.2581	6.938	0.003	3.2545	NA	0.6525	0.2858	0.1824	0.0135	1.1039	0.4378	0.4551	0.9892	0.4878	0.0428	1.0078	0.0015	0.9661	1.0496	1.6476	0.1001	0.9071	2.2229	0.045	1.3921	3.3897	24.3951	2.2226	0.023	0.6368	1.8959	0.2289	0.0628	0.0533	0.1294	0.0007	31.58	1.2289	1.8138	16.2843	0.3223
[truncated: 36 more columns]

[truncated: 1 more sheets: Table S11]
